# Supplementary material for: The chicken or the egg? Exploring bi-directional associations between Newcastle disease vaccination and village chicken flock size in rural Tanzania
Source: PLoS One. 2017 Nov 16;12(11):e0188230. doi: 10.1371/journal.pone.0188230 (PMC5690622; doi:10.1371/journal.pone.0188230)
Supplement: S1 Dataset — (XLSX) [file pone.0188230.s004.xlsx]

## Sheet: Codes
Single vacc	Dataset to assess bi-directional associations between vaccination in a single campaign and chicken numbers
ID!	Unique identifying code for each household
Ward!	Ward code (1, 2)
Village!	Village code (1,2,3,4 are in Ward 1; 5,6,7,8 are in Ward 2)
Subvillage!	Subvillage code (unique within a single village)
Campaign!	Month and year of ND vaccination
Month!	Month of ND vaccination
First_campaign!	First ND vaccination campaign, yes / no?
Vacc_available!	ND vaccination available, yes / no?
Intervention!	ND vaccination available in first year (I) or delayed by 12 months (D)
Vacc_YNX!	Vaccination in given campaign, yes (Y) / no (N) / no chickens (X)
Vacc_01	Vaccination in given campaign, yes (1) / no (0)
Mean_chickens_post	Mean number of chickens above 2 months of age over four month period following a given vacc campaign
Mean_chickens_pre	Mean number of chickens above 2 months of age over four month period preceding a given vacc campaign
Chickens_vacc_month	Number of chickens owned in the month of a given vacc campaign
Chickens_4G!	Number of chickens owned in the month of a given vacc campaign, quartiles
LogChickens_vacc_month	log(e) (Number of chickens owned in the month of a given vacc campaign + 0.5)
Cattle	Number of cattle owned
Cattle_YN!	Cattle owned, yes / no
Smallrum	Number of small ruminants, owned
Smallrum_YN!	Small ruminant ownership, yes / no
HH_head!	Gender of household head, male / female
HH_lang!	Household language group
Sukuma!	Sukuma language group, yes / no
HDAI_C	Household Domestic Asset Score (excluding chickens)
LogHDAI_C	log(e) (Household Domestic Asset Score (excluding chickens) + 0.5)
Multiple vacc	Dataset to assess associations between no. of times vaccinated on chicken numbers
ID!	Unique identifying code for each household
Ward!	Ward code (1, 2)
Village!	Village code (1,2,3,4 are in Ward 1; 5,6,7,8 are in Ward 2)
Subvillage!	Subvillage code (unique within a single village)
Timespan!	Twelve-month period
Intervention!	ND vaccination available in first year (I) or delayed by 12 months (D)
Vacc_available!	ND vaccination available, yes / no?
Campaign_1!	First vacc campaign in 12 month period, vaccinated (yes) / not vaccinated (no) / no chickens (none)
Campaign_2!	Second vacc campaign in 12 month period, vaccinated (yes) / not vaccinated (no) / no chickens (none)
Campaign_3!	Third vacc campaign in 12 month period, vaccinated (yes) / not vaccinated (no) / no chickens (none)
Chickens_end	Number of chickens above 2 months of age at end of 12 month period
Sukuma!	Sukuma language group, yes / no
HDAI_C	Household Domestic Asset Score (excluding chickens)
LogChickens	log(e) (Number of chickens above 2 months of age at end of 12 month period + 0.5)
LogHDAI_C	log(e) (Household Domestic Asset Score (excluding chickens) + 0.5)

## Sheet: Single vacc
ID!	Ward!	Village!	Subvillage!	Campaign!	Month!	First_campaign!	Vacc_available!	Intervention!	Vacc_YNX!	Vacc_01	Mean_chickens_post	Mean_chickens_pre	Chickens_vacc_month	Chickens_4G!	LogChickens_vacc_month	Cattle	Cattle_YN!	Smallrum	Smallrum_YN!	HH_head!	HH_lang!	Sukuma!	HDAI_C	LogHDAI_C
1111-17	1	1	1	2014-05-01	May	N	N	D	X	0	0		0	< 4	-0.693147	0	n	0	n	m	Gogo	n	12	2.52573
1111-18	1	1	1	2014-05-01	May	N	N	D	N	0	9		6	4 - 9	1.8718	0	n	2	y	m	Gogo	n	15	2.74084
1111-23	1	1	1	2014-05-01	May	N	N	D	N	0	10		2	< 4	0.916291	0	n	0	n	m	Gogo	n	3	1.25276
1111-25	1	1	1	2014-05-01	May	N	N	D								0	n	0	n	f			1	0.405465
1111-38	1	1	1	2014-05-01	May	N	N	D	X	0	0		0	< 4	-0.693147	0	n	0	n	f	Gogo	n	66	4.1972
1111-40	1	1	1	2014-05-01	May	N	N	D	X	0	0		0	< 4	-0.693147	0	n	0	n	f	Nyamwezi	n	6	1.8718
1111-41	1	1	1	2014-05-01	May	N	N	D	X	0	0		0	< 4	-0.693147	0	n	0	n	m	Nyamwezi	n	2	0.916291
1111-227	1	1	1	2014-05-01	May	N	N	D	N	0	3		2	< 4	0.916291	4	y	10	y	m	Gogo	n	82	4.4128
1111-229	1	1	1	2014-05-01	May	N	N	D	N	0	28		9	9 - 15	2.25129	0	n	0	n	m	Gogo	n	9	2.25129
1111-230	1	1	1	2014-05-01	May	N	N	D	N	0	13		4	4 - 9	1.50408	0	n	0	n	m	Gogo	n	57	4.05178
1111-238	1	1	1	2014-05-01	May	N	N	D	X	0	1.66667		0	< 4	-0.693147	0	n	0	n	m	Gogo	n	9	2.25129
1112-4	1	1	2	2014-05-01	May	N	N	D	N	0	0		1	< 4	0.405465	0	n	5	y	m	Gogo	n	76	4.33729
1112-5	1	1	2	2014-05-01	May	N	N	D	X	0	1		0	< 4	-0.693147	0	n	0	n	m	Gogo	n	1	0.405465
1112-6	1	1	2	2014-05-01	May	N	N	D	N	0	1		1	< 4	0.405465	1	y	0	n	m	Gogo	n	19	2.97041
1112-7	1	1	2	2014-05-01	May	N	N	D	X	0	0		0	< 4	-0.693147	0	n	0	n	m	Gogo	n	3	1.25276
1112-8	1	1	2	2014-05-01	May	N	N	D	X	0	0		0	< 4	-0.693147	10	y	7	y	m	Gogo	n	130	4.87137
1112-9	1	1	2	2014-05-01	May	N	N	D	X	0	0		0	< 4	-0.693147	0	n	0	n	m	Gogo	n	7	2.0149
1112-10	1	1	2	2014-05-01	May	N	N	D	N	0	6		5	4 - 9	1.70475	0	n	0	n	m	Gogo	n	9	2.25129
1112-11	1	1	2	2014-05-01	May	N	N	D	X	0	0		0	< 4	-0.693147	0	n	0	n	f	Gogo	n	1	0.405465
1112-12	1	1	2	2014-05-01	May	N	N	D	N	0	6.5		3	< 4	1.25276	0	n	0	n	f	Gogo	n	1	0.405465
1112-13	1	1	2	2014-05-01	May	N	N	D	N	0	12.6667		3	< 4	1.25276	0	n	0	n	m	Gogo	n	6	1.8718
1112-14	1	1	2	2014-05-01	May	N	N	D	N	0	10		15	>= 15	2.74084	0	n	0	n	m	Makua	n	14	2.67415
1112-27	1	1	2	2014-05-01	May	N	N	D	X	0	0		0	< 4	-0.693147	4	y	0	n	m	Gogo	n	43	3.77276
1112-33	1	1	2	2014-05-01	May	N	N	D	N	0	3.33333		5	4 - 9	1.70475	0	n	0	n	m	Hehe	n	3	1.25276
1112-258	1	1	2	2014-05-01	May	N	N	D	X	0	0		0	< 4	-0.693147	0	n	0	n	m	Ngoni	n	9	2.25129
1112-264	1	1	2	2014-05-01	May	N	N	D	N	0	4		3	< 4	1.25276	0	n	0	n	m	Pare	n	14	2.67415
1112-265	1	1	2	2014-05-01	May	N	N	D	X	0	0.5		0	< 4	-0.693147	0	n	0	n	m	Gogo	n	9	2.25129
1112-266	1	1	2	2014-05-01	May	N	N	D	X	0	4.5		0	< 4	-0.693147	0	n	0	n	m	Gogo	n	7	2.0149
1112-267	1	1	2	2014-05-01	May	N	N	D	X	0	0.75		0	< 4	-0.693147	0	n	0	n	f	Gogo	n	6	1.8718
1112-268	1	1	2	2014-05-01	May	N	N	D	N	0	10.3333		10	9 - 15	2.35138	0	n	0	n	m	Gogo	n	66	4.1972
1112-318	1	1	2	2014-05-01	May	N	N	D	N	0	28.6667		8	4 - 9	2.14007	0	n	0	n	m	Gogo	n	2	0.916291
1112-323	1	1	2	2014-05-01	May	N	N	D	X	0	4					0	n	0	n	f	Gogo	n	13	2.60269
1112-519	1	1	2	2014-05-01	May	N	N	D	X	0	0		0	< 4	-0.693147	0	n	0	n	f	Gogo	n	3	1.25276
1112-545	1	1	2	2014-05-01	May	N	N	D	N	0	1.5		2	< 4	0.916291	0	n	0	n	m	Nyaturu	n	9	2.25129
1113-271	1	1	3	2014-05-01	May	N	N	D	X	0	0.25		0	< 4	-0.693147	0	n	0	n	m	Gogo	n	3	1.25276
1113-280	1	1	3	2014-05-01	May	N	N	D	X	0	0		0	< 4	-0.693147	3	y	5	y	m			50	3.92197
1113-282	1	1	3	2014-05-01	May	N	N	D	N	0	3		2	< 4	0.916291	4	y	14	y	m	Nyaturu	n	96	4.56954
1113-293	1	1	3	2014-05-01	May	N	N	D	X	0	0		0	< 4	-0.693147	0	n	0	n	m	Gogo	n	9	2.25129
1113-294	1	1	3	2014-05-01	May	N	N	D	X	0	5.5		0	< 4	-0.693147	21	y	11	y	f	Gogo	n	250	5.52346
1113-295	1	1	3	2014-05-01	May	N	N	D	N	0	0		7	4 - 9	2.0149	0	n	0	n	m	Gogo	n	9	2.25129
1113-317	1	1	3	2014-05-01	May	N	N	D	N	0	0		4	4 - 9	1.50408	0	n	0	n	f	Gogo	n	3	1.25276
1113-506	1	1	3	2014-05-01	May	N	N	D	X	0	0		0	< 4	-0.693147	0	n	0	n	f	Gogo	n	1	0.405465
1113-522	1	1	3	2014-05-01	May	N	N	D	X	0	0		0	< 4	-0.693147	0	n	0	n	f			0	-0.693147
1113-523	1	1	3	2014-05-01	May	N	N	D	X	0	0		0	< 4	-0.693147	0	n	0	n	m	Gogo	n	1	0.405465
1113-525	1	1	3	2014-05-01	May	N	N	D	N	0	4		12	9 - 15	2.52573	0	n	0	n	f	Gogo	n	1	0.405465
1113-529	1	1	3	2014-05-01	May	N	N	D	X	0	0		0	< 4	-0.693147	2	y	0	n	m	Gogo	n	29	3.38439
1113-531	1	1	3	2014-05-01	May	N	N	D	N	0	0		1	< 4	0.405465	0	n	0	n	f	Gogo	n	5	1.70475
1113-533	1	1	3	2014-05-01	May	N	N	D	N	0	3		1	< 4	0.405465	0	n	0	n	m	Gogo	n	14	2.67415
1113-534	1	1	3	2014-05-01	May	N	N	D	N	0	0		3	< 4	1.25276	0	n	0	n	m	Gogo	n	9	2.25129
1113-535	1	1	3	2014-05-01	May	N	N	D	N	0	8.75		12	9 - 15	2.52573	0	n	0	n	f	Gogo	n	1	0.405465
1113-536	1	1	3	2014-05-01	May	N	N	D	N	0	0		3	< 4	1.25276	0	n	0	n	f	Gogo	n	3	1.25276
1113-537	1	1	3	2014-05-01	May	N	N	D	N	0	22		4	4 - 9	1.50408	0	n	11	y	m	Gogo	n	45	3.81771
1113-546	1	1	3	2014-05-01	May	N	N	D	X	0	0		0	< 4	-0.693147	0	n	0	n	f	Gogo	n	3	1.25276
1114-554	1	1	4	2014-05-01	May	N	N	D	N	0	10		20	>= 15	3.02042	0	n	3	y	m	Gogo	n	18	2.91777
1114-597	1	1	4	2014-05-01	May	N	N	D	N	0	8.75		7	4 - 9	2.0149	0	n	0	n	m	Gogo	n	2	0.916291
1114-600	1	1	4	2014-05-01	May	N	N	D	N	0	15		1	< 4	0.405465	0	n	0	n	f	Gogo	n	1	0.405465
1114-614	1	1	4	2014-05-01	May	N	N	D	N	0	6		1	< 4	0.405465	40	y	40	y	m	Gogo	n	529	6.27193
1114-624	1	1	4	2014-05-01	May	N	N	D	N	0	19		10	9 - 15	2.35138	0	n	0	n	f	Gogo	n	3	1.25276
1114-632	1	1	4	2014-05-01	May	N	N	D	N	0	7.5		1	< 4	0.405465	0	n	0	n	m	Gogo	n	3	1.25276
1121-599	1	2	1	2014-05-01	May	N	N	D	N	0	14.75		5	4 - 9	1.70475	0	n	0	n	f	Gogo	n	5	1.70475
1121-600	1	2	1	2014-05-01	May	N	N	D	N	0	0.5		2	< 4	0.916291	0	n	0	n	f			3	1.25276
1121-601	1	2	1	2014-05-01	May	N	N	D	N	0	4		4	4 - 9	1.50408	0	n	0	n	f	Rangi	n	3	1.25276
1121-603	1	2	1	2014-05-01	May	N	N	D	X	0	0.5		0	< 4	-0.693147	4	y	21	y	f	Haya	n	108	4.68675
1121-604	1	2	1	2014-05-01	May	N	N	D	X	0	0		0	< 4	-0.693147	0	n	0	n	f	Gogo	n	9	2.25129
1121-605	1	2	1	2014-05-01	May	N	N	D	N	0	0		1	< 4	0.405465	0	n	0	n	m			13	2.60269
1121-606	1	2	1	2014-05-01	May	N	N	D	X	0	8		0	< 4	-0.693147	0	n	0	n	f	Gogo	n	6	1.8718
1121-607	1	2	1	2014-05-01	May	N	N	D	X	0	0		0	< 4	-0.693147	1	y	8	y	m	Gogo	n	41	3.72569
1121-608	1	2	1	2014-05-01	May	N	N	D	X	0	0		0	< 4	-0.693147	0	n	0	n	m			3	1.25276
1121-610	1	2	1	2014-05-01	May	N	N	D	X	0	0		0	< 4	-0.693147	0	n	0	n	f	Gogo	n	3	1.25276
1121-611	1	2	1	2014-05-01	May	N	N	D	N	0	22.25		7	4 - 9	2.0149	0	n	0	n	m	Hehe	n	21	3.06805
1121-612	1	2	1	2014-05-01	May	N	N	D	X	0	0.5		0	< 4	-0.693147	0	n	0	n	m	Gogo	n	9	2.25129
1121-613	1	2	1	2014-05-01	May	N	N	D	X	0	0		0	< 4	-0.693147	2	y	0	n	m	Gogo	n	23	3.157
1121-614	1	2	1	2014-05-01	May	N	N	D	N	0	15		2	< 4	0.916291	32	y	63	y	m	Gogo	n	523	6.26054
1121-615	1	2	1	2014-05-01	May	N	N	D	N	0	3		3	< 4	1.25276	2	y	12	y	m	Gogo	n	68	4.22683
1121-616	1	2	1	2014-05-01	May	N	N	D	X	0	0		0	< 4	-0.693147	0	n	0	n	f	Gogo	n	3	1.25276
1121-617	1	2	1	2014-05-01	May	N	N	D	N	0	18.25		3	< 4	1.25276	0	n	0	n	f			3	1.25276
1121-618	1	2	1	2014-05-01	May	N	N	D	X	0	0		0	< 4	-0.693147	0	n	1	y	f	Gogo	n	12	2.52573
1121-621	1	2	1	2014-05-01	May	N	N	D	N	0	2		2	< 4	0.916291						Gogo	n
1121-622	1	2	1	2014-05-01	May	N	N	D	X	0	1		0	< 4	-0.693147	6	y	20	y	f	Gogo	n	127	4.84812
1121-624	1	2	1	2014-05-01	May	N	N	D	X	0	0		0	< 4	-0.693147	0	n	0	n	f	Gogo	n	2	0.916291
1121-626	1	2	1	2014-05-01	May	N	N	D	X	0			0	< 4	-0.693147	0	n	0	n	f	Gogo	n	5	1.70475
1121-627	1	2	1	2014-05-01	May	N	N	D	N	0	4.5		3	< 4	1.25276	0	n	7	y	f	Gogo	n	26	3.27714
1121-628	1	2	1	2014-05-01	May	N	N	D	X	0	6.75		0	< 4	-0.693147	0	n	0	n	f	Gogo	n	1	0.405465
1121-629	1	2	1	2014-05-01	May	N	N	D	X	0	0		0	< 4	-0.693147	2	y	0	n	m	Gogo	n	25	3.23868
1121-630	1	2	1	2014-05-01	May	N	N	D	X	0	0		0	< 4	-0.693147	0	n	0	n	f	Gogo	n	3	1.25276
1121-632	1	2	1	2014-05-01	May	N	N	D	X	0	0.5		0	< 4	-0.693147	0	n	0	n	m	Gogo	n	11	2.44235
1121-633	1	2	1	2014-05-01	May	N	N	D	N	0	9.75		13	9 - 15	2.60269	45	y	30	y	m	Sukuma	y	601	6.39943
1121-774	1	2	1	2014-05-01	May	N	N	D	N	0	2.5		1	< 4	0.405465	0	n	0	n	m	Gogo	n	11	2.44235
1121-784	1	2	1	2014-05-01	May	N	N	D	N	0	2.75		1	< 4	0.405465	0	n	0	n	m	Gogo	n	9	2.25129
1122-766	1	2	2	2014-05-01	May	N	N	D	N	0	4.75		1	< 4	0.405465	5	y	30	y	m			146	4.98703
1122-768	1	2	2	2014-05-01	May	N	N	D	N	0	0		1	< 4	0.405465	0	n	0	n	f	Gogo	n	5	1.70475
1122-769	1	2	2	2014-05-01	May	N	N	D	N	0	0		5	4 - 9	1.70475	0	n	0	n	m	Gogo	n	7	2.0149
1122-770	1	2	2	2014-05-01	May	N	N	D	X	0	0		0	< 4	-0.693147	0	n	0	n	m	Gogo	n	1	0.405465
1122-771	1	2	2	2014-05-01	May	N	N	D	N	0	0		0	< 4	-0.693147	0	n	0	n	f			3	1.25276
1122-791	1	2	2	2014-05-01	May	N	N	D	X	0	2		0	< 4	-0.693147	0	n	0	n	m	Hehe	n	5	1.70475
1123-758	1	2	3	2014-05-01	May	N	N	D	N	0	7.5		2	< 4	0.916291	0	n	0	n	m	Gogo	n	16	2.80336
1123-759	1	2	3	2014-05-01	May	N	N	D	N	0	19.5		1	< 4	0.405465	0	n	1	y	m	Gogo	n	10	2.35138
1123-760	1	2	3	2014-05-01	May	N	N	D	X	0	2.5		0	< 4	-0.693147	0	n	0	n	m	Gogo	n	3	1.25276
1123-761	1	2	3	2014-05-01	May	N	N	D	X	0	3		0	< 4	-0.693147	20	y	25	y	m	Gogo	n	365	5.90127
1123-762	1	2	3	2014-05-01	May	N	N	D	N	0	0		1	< 4	0.405465	1	y	0	n	m	Gogo	n	14	2.67415
1123-763	1	2	3	2014-05-01	May	N	N	D	N	0	5		1	< 4	0.405465	0	n	0	n	f	Gogo	n	3	1.25276
1123-765	1	2	3	2014-05-01	May	N	N	D	X	0	0		0	< 4	-0.693147	0	n	0	n	m	Gogo	n	3	1.25276
1123-793	1	2	3	2014-05-01	May	N	N	D	X	0	0		0	< 4	-0.693147	0	n	0	n	m	Gogo	n	1	0.405465
1123-794	1	2	3	2014-05-01	May	N	N	D			0					0	n	0	n	m	Gogo	n	1	0.405465
1123-797	1	2	3	2014-05-01	May	N	N	D	X	0	0		0	< 4	-0.693147	0	n	0	n	m	Gogo	n	5	1.70475
1123-798	1	2	3	2014-05-01	May	N	N	D	X	0	14		0	< 4	-0.693147	0	n	0	n	m	Gogo	n	3	1.25276
1123-810	1	2	3	2014-05-01	May	N	N	D	N	0	0		3	< 4	1.25276	0	n	10	y	m	Gogo	n	42	3.7495
1124-772	1	2	4	2014-05-01	May	N	N	D	X	0	0		0	< 4	-0.693147	0	n	0	n	m	Gogo	n	14	2.67415
1124-773	1	2	4	2014-05-01	May	N	N	D	N	0	10		4	4 - 9	1.50408	0	n	2	y	m	Gogo	n	12	2.52573
1124-775	1	2	4	2014-05-01	May	N	N	D	X	0	1		0	< 4	-0.693147	0	n	0	n	m	Gogo	n	5	1.70475
1124-776	1	2	4	2014-05-01	May	N	N	D	X	0	0		0	< 4	-0.693147	0	n	0	n	f	Gogo	n	4	1.50408
1124-777	1	2	4	2014-05-01	May	N	N	D	X	0	0		0	< 4	-0.693147	0	n	0	n	f			3	1.25276
1124-779	1	2	4	2014-05-01	May	N	N	D	X	0	6		0	< 4	-0.693147	4	y	0	n	m	Gogo	n	54	3.9982
1124-780	1	2	4	2014-05-01	May	N	N	D	X	0	0		0	< 4	-0.693147	0	n	0	n	f			8	2.14007
1124-783	1	2	4	2014-05-01	May	N	N	D	X	0	8.5		0	< 4	-0.693147	0	n	0	n	f	Gogo	n	5	1.70475
1124-803	1	2	4	2014-05-01	May	N	N	D	N	0	11.5		20	>= 15	3.02042	1	y	6	y	m	Gogo	n	39	3.6763
1124-804	1	2	4	2014-05-01	May	N	N	D			0					0	n	0	n	m	Gogo	n	6	1.8718
1124-805	1	2	4	2014-05-01	May	N	N	D	X	0	0		0	< 4	-0.693147	4	y	0	n	m	Gogo	n	45	3.81771
1124-812	1	2	4	2014-05-01	May	N	N	D	N	0	0		2	< 4	0.916291	2	y	0	n	m	Gogo	n	34	3.54096
1131-122	1	3	1	2014-05-01	May	Y	Y	I	X	0	3.33333		0	< 4	-0.693147	0	n	0	n	m	Gogo	n	9	2.25129
1131-141	1	3	1	2014-05-01	May	Y	Y	I	X	0	0		0	< 4	-0.693147	0	n	0	n	f	Gogo	n	1	0.405465
1131-142	1	3	1	2014-05-01	May	Y	Y	I	X	0	0		0	< 4	-0.693147	0	n	6	y	m	Gogo	n	28	3.3499
1131-143	1	3	1	2014-05-01	May	Y	Y	I	Y	1	0		4	4 - 9	1.50408	0	n	0	n	m	Gogo	n	6	1.8718
1131-144	1	3	1	2014-05-01	May	Y	Y	I	Y	1	0.25		13	9 - 15	2.60269	0	n	0	n	m	Gogo	n	1	0.405465
1131-145	1	3	1	2014-05-01	May	Y	Y	I	Y	1	4.5		2	< 4	0.916291	4	y	20	y	m	Gogo	n	112	4.72295
1131-146	1	3	1	2014-05-01	May	Y	Y	I	Y	1	8.5		1	< 4	0.405465	0	n	0	n	f	Gogo	n	1	0.405465
1131-211	1	3	1	2014-05-01	May	Y	Y	I	X	0	0		0	< 4	-0.693147	0	n	14	y	m	Gogo	n	52	3.96081
1131-212	1	3	1	2014-05-01	May	Y	Y	I	X	0	3.5		0	< 4	-0.693147	7	y	17	y	f	Sukuma	y	133	4.8941
1131-213	1	3	1	2014-05-01	May	Y	Y	I	N	0	5		0	< 4	-0.693147	7	y	3	y	m			90	4.50535
1131-214	1	3	1	2014-05-01	May	Y	Y	I	N	0	5		5	4 - 9	1.70475	7	y	3	y	f			88	4.483
1131-215	1	3	1	2014-05-01	May	Y	Y	I	X	0	2		0	< 4	-0.693147	50	y	35	y	m	Sukuma	y	636	6.45598
1131-216	1	3	1	2014-05-01	May	Y	Y	I	N	0	27		2	< 4	0.916291	0	n	0	n	m	Sukuma	y	9	2.25129
1131-218	1	3	1	2014-05-01	May	Y	Y	I	N	0	34		10	9 - 15	2.35138	3	y	0	n	m	Sukuma	y	35	3.56953
1132-1	1	3	2	2014-05-01	May	Y	Y	I	Y	1	6		1	< 4	0.405465	0	n	0	n	m	Gogo	n	4	1.50408
1132-2	1	3	2	2014-05-01	May	Y	Y	I	Y	1	3.75		0	< 4	-0.693147	0	n	0	n	m	Gogo	n	3	1.25276
1132-3	1	3	2	2014-05-01	May	Y	Y	I	Y	1	5.75		1	< 4	0.405465	0	n	0	n	m	Sukuma	y	1	0.405465
1132-4	1	3	2	2014-05-01	May	Y	Y	I	X	0	0		0	< 4	-0.693147	0	n	0	n	m	Fipa	n	3	1.25276
1132-5	1	3	2	2014-05-01	May	Y	Y	I	Y	1	10		6	4 - 9	1.8718	0	n	0	n	f	Gogo	n	7	2.0149
1132-6	1	3	2	2014-05-01	May	Y	Y	I	X	0	0		0	< 4	-0.693147	0	n	0	n	m	Gogo	n	3	1.25276
1132-7	1	3	2	2014-05-01	May	Y	Y	I	X	0	0					0	n	0	n	f	Mbulu	n	220	5.3959
1132-8	1	3	2	2014-05-01	May	Y	Y	I	Y	1	15.5		16	>= 15	2.80336	0	n	0	n	f	Gogo	n	1	0.405465
1132-9	1	3	2	2014-05-01	May	Y	Y	I	X	0	0		0	< 4	-0.693147	0	n	0	n	m	Gogo	n	1	0.405465
1132-10	1	3	2	2014-05-01	May	Y	Y	I	Y	1	13		17	>= 15	2.8622	0	n	0	n	m	Gogo	n	1	0.405465
1132-11	1	3	2	2014-05-01	May	Y	Y	I	X	0	0		0	< 4	-0.693147	0	n	0	n	m	Gogo	n	12	2.52573
1132-12	1	3	2	2014-05-01	May	Y	Y	I	X	0	0		0	< 4	-0.693147	0	n	5	y	m	Gogo	n	16	2.80336
1132-13	1	3	2	2014-05-01	May	Y	Y	I	Y	1	24		6	4 - 9	1.8718	0	n	0	n	m			10	2.35138
1132-319	1	3	2	2014-05-01	May	Y	Y	I	Y	1	12		7	4 - 9	2.0149	0	n	0	n	f	Gogo	n	1	0.405465
1132-320	1	3	2	2014-05-01	May	Y	Y	I	X	0			0	< 4	-0.693147	0	n	0	n	f	Gogo	n	4	1.50408
1132-14	1	3	2	2014-05-01	May	Y	Y	I	N	0			9	9 - 15	2.25129	0	n	0	n	m	Gogo	n	12	2.52573
1132-15	1	3	2	2014-05-01	May	Y	Y	I	N	0	9.5		4	4 - 9	1.50408	0	n	0	n	m	Gogo	n	5	1.70475
1132-16	1	3	2	2014-05-01	May	Y	Y	I	N	0	9		11	9 - 15	2.44235	0	n	30	y	m			99	4.60016
1132-17	1	3	2	2014-05-01	May	Y	Y	I	N	0	14.75		13	9 - 15	2.60269	0	n	0	n	f	Gogo	n	4	1.50408
1132-316	1	3	2	2014-05-01	May	Y	Y	I	X	0	0		0	< 4	-0.693147	0	n	0	n	f	Gogo	n	9	2.25129
1132-317	1	3	2	2014-05-01	May	Y	Y	I	X	0	0		0	< 4	-0.693147	20	y	20	y	f	Gogo	n	269	5.59657
1132-321	1	3	2	2014-05-01	May	Y	Y	I	N	0	3.25		9	9 - 15	2.25129	0	n	0	n	m	Gogo	n	3	1.25276
1132-322	1	3	2	2014-05-01	May	Y	Y	I	N	0	4.25		2	< 4	0.916291	4	y	44	y	m	Gogo	n	192	5.2601
1132-323	1	3	2	2014-05-01	May	Y	Y	I	X	0	0		0	< 4	-0.693147	0	n	0	n	m	Gogo	n	9	2.25129
1132-325	1	3	2	2014-05-01	May	Y	Y	I	X	0	0		0	< 4	-0.693147	35	y	15	y	m	Gogo	n	407	6.01004
1132-326	1	3	2	2014-05-01	May	Y	Y	I	Y	1	14.25		4	4 - 9	1.50408	7	y	20	y	m	Sukuma	y	142	4.95934
1132-327	1	3	2	2014-05-01	May	Y	Y	I	N	0	10		6	4 - 9	1.8718	0	n	0	n	m			6	1.8718
1132-328	1	3	2	2014-05-01	May	Y	Y	I	N	0	17.25		10	9 - 15	2.35138	0	n	16	y	m	Sukuma	y	52	3.96081
1132-329	1	3	2	2014-05-01	May	Y	Y	I	N	0	0					0	n	0	n	f			3	1.25276
1132-330	1	3	2	2014-05-01	May	Y	Y	I	Y	1	15.75		21	>= 15	3.06805	7	y	20	y	m	Sukuma	y	142	4.95934
1132-331	1	3	2	2014-05-01	May	Y	Y	I	N	0	20.75		10	9 - 15	2.35138	10	y	25	y	m	Sukuma	y	205	5.32545
1133-123	1	3	3	2014-05-01	May	Y	Y	I	X	0	0		0	< 4	-0.693147	0	n	0	n	m	Gogo	n	11	2.44235
1133-124	1	3	3	2014-05-01	May	Y	Y	I	N	0	3.5		1	< 4	0.405465	0	n	20	y	m	Gogo	n	71	4.2697
1133-125	1	3	3	2014-05-01	May	Y	Y	I	X	0	0		0	< 4	-0.693147	0	n	0	n	m	Gogo	n	12	2.52573
1133-127	1	3	3	2014-05-01	May	Y	Y	I	X	0	0.5		0	< 4	-0.693147	0	n	0	n	m	Gogo	n	7	2.0149
1133-128	1	3	3	2014-05-01	May	Y	Y	I	N	0	3		1	< 4	0.405465	3	y	13	y	m	Gogo	n	76	4.33729
1133-132	1	3	3	2014-05-01	May	Y	Y	I	X	0	0		0	< 4	-0.693147	0	n	0	n	m	Gogo	n	1	0.405465
1133-133	1	3	3	2014-05-01	May	Y	Y	I	X	0	0		0	< 4	-0.693147	0	n	0	n	m	Gogo	n	3	1.25276
1133-134	1	3	3	2014-05-01	May	Y	Y	I	N	0	16.75		5	4 - 9	1.70475	0	n	0	n	m	Gogo	n	43	3.77276
1133-136	1	3	3	2014-05-01	May	Y	Y	I	X	0	0.75		0	< 4	-0.693147	0	n	0	n	m			3	1.25276
1133-137	1	3	3	2014-05-01	May	Y	Y	I	N	0	0		0	< 4	-0.693147	6	y	0	n	f	Gogo	n	69	4.24133
1133-139	1	3	3	2014-05-01	May	Y	Y	I	X	0	0		0	< 4	-0.693147	2	y	12	y	f	Gogo	n	59	4.08598
1133-140	1	3	3	2014-05-01	May	Y	Y	I	N	0	16		6	4 - 9	1.8718	0	n	13	y	m	Gogo	n	48	3.88156
1141-575	1	4	1	2014-05-01	May	Y	Y	I	Y	1	23		15	>= 15	2.74084	4	y	10	y	m	Gogo	n	79	4.37576
1141-576	1	4	1	2014-05-01	May	Y	Y	I	X	0	0		0	< 4	-0.693147	0	n	0	n	f	Gogo	n	3	1.25276
1141-577	1	4	1	2014-05-01	May	Y	Y	I	X	0	3.75		0	< 4	-0.693147	0	n	0	n	m	Gogo	n	3	1.25276
1141-578	1	4	1	2014-05-01	May	Y	Y	I	Y	1	13.75		18	>= 15	2.91777	0	n	0	n	m	Gogo	n	12	2.52573
1141-579	1	4	1	2014-05-01	May	Y	Y	I	Y	1	6.5		3	< 4	1.25276	13	y	15	y	m			191	5.25489
1141-580	1	4	1	2014-05-01	May	Y	Y	I	Y	1	32.75		16	>= 15	2.80336	7	y	0	n	m	Gogo	n	80	4.38826
1141-582A	1	4	1	2014-05-01	May	Y	Y	I	X	0	3.25		0	< 4	-0.693147	2	y	0	n	f	Gogo	n	76	4.33729
1141-582B	1	4	1	2014-05-01	May	Y	Y	I													Gogo	n
1142-386	1	4	2	2014-05-01	May	Y	Y	I	X	0	0		0	< 4	-0.693147	2	y	0	n	m	Gogo	n	31	3.44999
1142-387	1	4	2	2014-05-01	May	Y	Y	I	Y	1	28.5		5	4 - 9	1.70475	4	y	20	y	f	Gogo	n	109	4.69592
1142-388	1	4	2	2014-05-01	May	Y	Y	I	Y	1	30		4	4 - 9	1.50408	0	n	0	n	m	Gogo	n	7	2.0149
1142-389	1	4	2	2014-05-01	May	Y	Y	I	Y	1			8	4 - 9	2.14007	0	n	0	n	m			11	2.44235
1142-390	1	4	2	2014-05-01	May	Y	Y	I	Y	1	14.75		4	4 - 9	1.50408	0	n	0	n	f	Gogo	n	3	1.25276
1142-391	1	4	2	2014-05-01	May	Y	Y	I	X	0	0		0	< 4	-0.693147	0	n	0	n	m	Gogo	n	11	2.44235
1142-392	1	4	2	2014-05-01	May	Y	Y	I	Y	1	1		1	< 4	0.405465	4	y	3	y	m	Gogo	n	50	3.92197
1143-343	1	4	3	2014-05-01	May	Y	Y	I	X	0	0		0	< 4	-0.693147	0	n	0	n	f	Gogo	n	0	-0.693147
1143-344	1	4	3	2014-05-01	May	Y	Y	I	Y	1	19.25		2	< 4	0.916291	0	n	0	n	m	Gogo	n	10	2.35138
1143-345	1	4	3	2014-05-01	May	Y	Y	I	Y	1	14.75		10	9 - 15	2.35138	4	y	0	n	m	Gogo	n	54	3.9982
1143-346	1	4	3	2014-05-01	May	Y	Y	I	Y	1	10.5		2	< 4	0.916291	0	n	0	n	m	Gogo	n	1	0.405465
1143-347	1	4	3	2014-05-01	May	Y	Y	I	Y	1	7		4	4 - 9	1.50408	2	y	1	y	m	Gogo	n	37	3.62434
1143-348	1	4	3	2014-05-01	May	Y	Y	I	Y	1	18.75		11	9 - 15	2.44235	0	n	6	y	m			37	3.62434
1143-349	1	4	3	2014-05-01	May	Y	Y	I	X	0	0		0	< 4	-0.693147	0	n	0	n	m			12	2.52573
1144-430	1	4	4	2014-05-01	May	Y	Y	I			2										Gogo	n
1144-431	1	4	4	2014-05-01	May	Y	Y	I	X	0	0		0	< 4	-0.693147	2	y	8	y	m	Gogo	n	45	3.81771
1144-432	1	4	4	2014-05-01	May	Y	Y	I	X	0	0		0	< 4	-0.693147	0	n	0	n	f	Gogo	n	1	0.405465
1144-433	1	4	4	2014-05-01	May	Y	Y	I	Y	1			10	9 - 15	2.35138	25	y	0	n	m	Sukuma	y	259	5.55876
1144-434	1	4	4	2014-05-01	May	Y	Y	I			10					35	y	30	y	m	Sukuma	y	447	6.10368
1144-435	1	4	4	2014-05-01	May	Y	Y	I	X	0	0		0	< 4	-0.693147	0	n	0	n	f	Gogo	n	9	2.25129
1144-437	1	4	4	2014-05-01	May	Y	Y	I	Y	1	25		5	4 - 9	1.70475	50	y	25	y	m	Sukuma	y	657	6.48844
1144-438	1	4	4	2014-05-01	May	Y	Y	I	Y	1	23		22	>= 15	3.11352	40	y	50	y	m	Gogo	n	591	6.38266
1144-439	1	4	4	2014-05-01	May	Y	Y	I	X	0	0		0	< 4	-0.693147	0	n	0	n	m	Gogo	n	9	2.25129
1144-440	1	4	4	2014-05-01	May	Y	Y	I	Y	1	7.5		3	< 4	1.25276	0	n	0	n	m	Gogo	n	9	2.25129
1144-442	1	4	4	2014-05-01	May	Y	Y	I	X	0	0		0	< 4	-0.693147	35	y	70	y	m	Gogo	n	636	6.45598
1144-443	1	4	4	2014-05-01	May	Y	Y	I	N	0	4.5		1	< 4	0.405465	0	n	0	n	m	Gogo	n	17	2.8622
1144-444	1	4	4	2014-05-01	May	Y	Y	I	Y	1	28.5		20	>= 15	3.02042	0	n	0	n	m	Gogo	n	25	3.23868
1144-445	1	4	4	2014-05-01	May	Y	Y	I	Y	1	21		21	>= 15	3.06805	0	n	0	n	m	Gogo	n	12	2.52573
1144-446	1	4	4	2014-05-01	May	Y	Y	I	N	0	20.5		4	4 - 9	1.50408	0	n	10	y	m	Gogo	n	276	5.62221
1144-447	1	4	4	2014-05-01	May	Y	Y	I	Y	1	11					0	n	0	n	m	Gogo	n	1	0.405465
1144-448	1	4	4	2014-05-01	May	Y	Y	I	Y	1	12		4	4 - 9	1.50408	8	y	9	y	f	Gogo	n	136	4.91632
1144-449	1	4	4	2014-05-01	May	Y	Y	I	X	0	0		0	< 4	-0.693147	0	n	0	n	m	Gogo	n	20	3.02042
1144-450	1	4	4	2014-05-01	May	Y	Y	I			10					0	n	0	n	m			1	0.405465
1144-451	1	4	4	2014-05-01	May	Y	Y	I	N	0	16.5					0	n	0	n	m			5	1.70475
1144-452	1	4	4	2014-05-01	May	Y	Y	I	Y	1	7.75		3	< 4	1.25276	0	n	0	n	m	Gogo	n	12	2.52573
1144-453	1	4	4	2014-05-01	May	Y	Y	I	Y	1	7		10	9 - 15	2.35138						Gogo	n
1144-455	1	4	4	2014-05-01	May	Y	Y	I	X	0	0.5		0	< 4	-0.693147	0	n	0	n	m	Gogo	n	9	2.25129
1144-456	1	4	4	2014-05-01	May	Y	Y	I	Y	1	6		3	< 4	1.25276	0	n	0	n	f	Gogo	n	13	2.60269
1144-457	1	4	4	2014-05-01	May	Y	Y	I	Y	1	20		4	4 - 9	1.50408	0	n	11	y	f	Gogo	n	34	3.54096
1144-458	1	4	4	2014-05-01	May	Y	Y	I	Y	1						50	y	18	y	m	Sukuma	y	584	6.37076
1144-459	1	4	4	2014-05-01	May	Y	Y	I	Y	1	13.75		9	9 - 15	2.25129	2	y	0	n	m	Gogo	n	32	3.48124
1144-460	1	4	4	2014-05-01	May	Y	Y	I	Y	1	6		4	4 - 9	1.50408	7	y	18	y	m	Gogo	n	138	4.93087
1144-461	1	4	4	2014-05-01	May	Y	Y	I	X	0	0		0	< 4	-0.693147	30	y	25	y	f			384	5.95194
1144-462	1	4	4	2014-05-01	May	Y	Y	I	X	0	0		0	< 4	-0.693147	0	n	0	n	f	Gogo	n	1	0.405465
1144-463	1	4	4	2014-05-01	May	Y	Y	I	Y	1	17		12	9 - 15	2.52573	0	n	0	n	f	Gogo	n	9	2.25129
1144-464	1	4	4	2014-05-01	May	Y	Y	I	X	0	2.5		0	< 4	-0.693147	0	n	0	n	m	Hehe	n	7	2.0149
1144-465	1	4	4	2014-05-01	May	Y	Y	I	X	0	0		0	< 4	-0.693147	9	y	0	n	m	Hehe	n	103	4.63957
1144-466	1	4	4	2014-05-01	May	Y	Y	I	X	0	0		0	< 4	-0.693147	2	y	16	y	m	Gogo	n	69	4.24133
1144-581	1	4	4	2014-05-01	May	Y	Y	I	X	0	0.5		0	< 4	-0.693147	0	n	0	n	m	Gogo	n	1	0.405465
1111-17	1	1	1	2014-09-01	Sep	N	N	D	X	0	0	0	0	< 4	-0.693147	0	n	0	n	m	Gogo	n	12	2.52573
1111-18	1	1	1	2014-09-01	Sep	N	N	D	N	0	8.25	9	2	< 4	0.916291	0	n	2	y	m	Gogo	n	15	2.74084
1111-23	1	1	1	2014-09-01	Sep	N	N	D	N	0	11.5	10	10	9 - 15	2.35138	0	n	0	n	m	Gogo	n	3	1.25276
1111-25	1	1	1	2014-09-01	Sep	N	N	D			0					0	n	0	n	f			1	0.405465
1111-38	1	1	1	2014-09-01	Sep	N	N	D	X	0	0	0	0	< 4	-0.693147	0	n	0	n	f	Gogo	n	66	4.1972
1111-40	1	1	1	2014-09-01	Sep	N	N	D	X	0	0	0	0	< 4	-0.693147	0	n	0	n	f	Nyamwezi	n	6	1.8718
1111-41	1	1	1	2014-09-01	Sep	N	N	D	X	0	0	0	0	< 4	-0.693147	0	n	0	n	m	Nyamwezi	n	2	0.916291
1111-227	1	1	1	2014-09-01	Sep	N	N	D	X	0	5.375	3	0	< 4	-0.693147	4	y	10	y	m	Gogo	n	82	4.4128
1111-229	1	1	1	2014-09-01	Sep	N	N	D	N	0	4.875	28	3	< 4	1.25276	0	n	0	n	m	Gogo	n	9	2.25129
1111-230	1	1	1	2014-09-01	Sep	N	N	D	X	0	17.25	13	0	< 4	-0.693147	0	n	0	n	m	Gogo	n	57	4.05178
1111-238	1	1	1	2014-09-01	Sep	N	N	D	X	0	0	1.66667	0	< 4	-0.693147	0	n	0	n	m	Gogo	n	9	2.25129
1112-4	1	1	2	2014-09-01	Sep	N	N	D	X	0	0	0	0	< 4	-0.693147	0	n	5	y	m	Gogo	n	76	4.33729
1112-5	1	1	2	2014-09-01	Sep	N	N	D	N	0	1.25	1	1	< 4	0.405465	0	n	0	n	m	Gogo	n	1	0.405465
1112-6	1	1	2	2014-09-01	Sep	N	N	D	N	0	5	1	1	< 4	0.405465	1	y	0	n	m	Gogo	n	19	2.97041
1112-7	1	1	2	2014-09-01	Sep	N	N	D	X	0	0	0	0	< 4	-0.693147	0	n	0	n	m	Gogo	n	3	1.25276
1112-8	1	1	2	2014-09-01	Sep	N	N	D	X	0	0	0	0	< 4	-0.693147	10	y	7	y	m	Gogo	n	130	4.87137
1112-9	1	1	2	2014-09-01	Sep	N	N	D	X	0	0	0	0	< 4	-0.693147	0	n	0	n	m	Gogo	n	7	2.0149
1112-10	1	1	2	2014-09-01	Sep	N	N	D	N	0	13.75	6	16	>= 15	2.80336	0	n	0	n	m	Gogo	n	9	2.25129
1112-11	1	1	2	2014-09-01	Sep	N	N	D	X	0	0.125	0	0	< 4	-0.693147	0	n	0	n	f	Gogo	n	1	0.405465
1112-12	1	1	2	2014-09-01	Sep	N	N	D	N	0	10.75	6.5	11	9 - 15	2.44235	0	n	0	n	f	Gogo	n	1	0.405465
1112-13	1	1	2	2014-09-01	Sep	N	N	D	N	0	9.125	12.6667	8.5	4 - 9	2.19722	0	n	0	n	m	Gogo	n	6	1.8718
1112-14	1	1	2	2014-09-01	Sep	N	N	D	N	0	10.6667	10	12	9 - 15	2.52573	0	n	0	n	m	Makua	n	14	2.67415
1112-27	1	1	2	2014-09-01	Sep	N	N	D	X	0	0	0	0	< 4	-0.693147	4	y	0	n	m	Gogo	n	43	3.77276
1112-33	1	1	2	2014-09-01	Sep	N	N	D	N	0	7.125	3.33333	13	9 - 15	2.60269	0	n	0	n	m	Hehe	n	3	1.25276
1112-258	1	1	2	2014-09-01	Sep	N	N	D	X	0	1	0	0	< 4	-0.693147	0	n	0	n	m	Ngoni	n	9	2.25129
1112-264	1	1	2	2014-09-01	Sep	N	N	D	X	0	0	4	0	< 4	-0.693147	0	n	0	n	m	Pare	n	14	2.67415
1112-265	1	1	2	2014-09-01	Sep	N	N	D	X	0	0	0.5	0	< 4	-0.693147	0	n	0	n	m	Gogo	n	9	2.25129
1112-266	1	1	2	2014-09-01	Sep	N	N	D	X	0	0	4.5	0	< 4	-0.693147	0	n	0	n	m	Gogo	n	7	2.0149
1112-267	1	1	2	2014-09-01	Sep	N	N	D	X	0	0	0.75	0	< 4	-0.693147	0	n	0	n	f	Gogo	n	6	1.8718
1112-268	1	1	2	2014-09-01	Sep	N	N	D	N	0	11.625	10.3333	9.5	9 - 15	2.30259	0	n	0	n	m	Gogo	n	66	4.1972
1112-318	1	1	2	2014-09-01	Sep	N	N	D	N	0	11.125	28.6667	18	>= 15	2.91777	0	n	0	n	m	Gogo	n	2	0.916291
1112-323	1	1	2	2014-09-01	Sep	N	N	D			0	4				0	n	0	n	f	Gogo	n	13	2.60269
1112-519	1	1	2	2014-09-01	Sep	N	N	D	X	0	0	0	0	< 4	-0.693147	0	n	0	n	f	Gogo	n	3	1.25276
1112-545	1	1	2	2014-09-01	Sep	N	N	D	N	0	5.75	1.5	7	4 - 9	2.0149	0	n	0	n	m	Nyaturu	n	9	2.25129
1113-271	1	1	3	2014-09-01	Sep	N	N	D	N	0	1	0.25	1	< 4	0.405465	0	n	0	n	m	Gogo	n	3	1.25276
1113-280	1	1	3	2014-09-01	Sep	N	N	D	X	0	2.33333	0	2	< 4	0.916291	3	y	5	y	m			50	3.92197
1113-282	1	1	3	2014-09-01	Sep	N	N	D	N	0	3.875	3	1.5	< 4	0.693147	4	y	14	y	m	Nyaturu	n	96	4.56954
1113-293	1	1	3	2014-09-01	Sep	N	N	D	X	0	0	0	0	< 4	-0.693147	0	n	0	n	m	Gogo	n	9	2.25129
1113-294	1	1	3	2014-09-01	Sep	N	N	D	N	0	4.375	5.5	2.5	< 4	1.09861	21	y	11	y	f	Gogo	n	250	5.52346
1113-295	1	1	3	2014-09-01	Sep	N	N	D	N	0	8	0	20	>= 15	3.02042	0	n	0	n	m	Gogo	n	9	2.25129
1113-317	1	1	3	2014-09-01	Sep	N	N	D	N	0	0.142857	0	1	< 4	0.405465	0	n	0	n	f	Gogo	n	3	1.25276
1113-506	1	1	3	2014-09-01	Sep	N	N	D	X	0	0	0	0	< 4	-0.693147	0	n	0	n	f	Gogo	n	1	0.405465
1113-522	1	1	3	2014-09-01	Sep	N	N	D			0	0	0	< 4	-0.693147	0	n	0	n	f			0	-0.693147
1113-523	1	1	3	2014-09-01	Sep	N	N	D	X	0	0	0	0	< 4	-0.693147	0	n	0	n	m	Gogo	n	1	0.405465
1113-525	1	1	3	2014-09-01	Sep	N	N	D	X	0	0.75	4	3	< 4	1.25276	0	n	0	n	f	Gogo	n	1	0.405465
1113-529	1	1	3	2014-09-01	Sep	N	N	D	X	0	2.875	0	0	< 4	-0.693147	2	y	0	n	m	Gogo	n	29	3.38439
1113-531	1	1	3	2014-09-01	Sep	N	N	D	X	0	0	0	0	< 4	-0.693147	0	n	0	n	f	Gogo	n	5	1.70475
1113-533	1	1	3	2014-09-01	Sep	N	N	D	N	0	11	3	9.5	9 - 15	2.30259	0	n	0	n	m	Gogo	n	14	2.67415
1113-534	1	1	3	2014-09-01	Sep	N	N	D	X	0	0	0	0	< 4	-0.693147	0	n	0	n	m	Gogo	n	9	2.25129
1113-535	1	1	3	2014-09-01	Sep	N	N	D	N	0	26.25	8.75	16	>= 15	2.80336	0	n	0	n	f	Gogo	n	1	0.405465
1113-536	1	1	3	2014-09-01	Sep	N	N	D	X	0	0	0	0	< 4	-0.693147	0	n	0	n	f	Gogo	n	3	1.25276
1113-537	1	1	3	2014-09-01	Sep	N	N	D	N	0	14.375	22	10.5	9 - 15	2.3979	0	n	11	y	m	Gogo	n	45	3.81771
1113-546	1	1	3	2014-09-01	Sep	N	N	D	X	0	0.375	0	0	< 4	-0.693147	0	n	0	n	f	Gogo	n	3	1.25276
1114-554	1	1	4	2014-09-01	Sep	N	N	D	N	0	12	10	4	4 - 9	1.50408	0	n	3	y	m	Gogo	n	18	2.91777
1114-597	1	1	4	2014-09-01	Sep	N	N	D	N	0	7.125	8.75	6	4 - 9	1.8718	0	n	0	n	m	Gogo	n	2	0.916291
1114-600	1	1	4	2014-09-01	Sep	N	N	D	N	0	12.5	15	23	>= 15	3.157	0	n	0	n	f	Gogo	n	1	0.405465
1114-614	1	1	4	2014-09-01	Sep	N	N	D	N	0	10.25	6	11	9 - 15	2.44235	40	y	40	y	m	Gogo	n	529	6.27193
1114-624	1	1	4	2014-09-01	Sep	N	N	D	N	0	20.25	19	31	>= 15	3.44999	0	n	0	n	f	Gogo	n	3	1.25276
1114-632	1	1	4	2014-09-01	Sep	N	N	D	N	0	12.5	7.5	2	< 4	0.916291	0	n	0	n	m	Gogo	n	3	1.25276
1121-599	1	2	1	2014-09-01	Sep	N	N	D	N	0	12.4286	14.75	9	9 - 15	2.25129	0	n	0	n	f	Gogo	n	5	1.70475
1121-600	1	2	1	2014-09-01	Sep	N	N	D	X	0	0	0.5	0	< 4	-0.693147	0	n	0	n	f			3	1.25276
1121-601	1	2	1	2014-09-01	Sep	N	N	D	X	0	0.25	4	0	< 4	-0.693147	0	n	0	n	f	Rangi	n	3	1.25276
1121-603	1	2	1	2014-09-01	Sep	N	N	D	X	0	0	0.5	0	< 4	-0.693147	4	y	21	y	f	Haya	n	108	4.68675
1121-604	1	2	1	2014-09-01	Sep	N	N	D	X	0	0	0	0	< 4	-0.693147	0	n	0	n	f	Gogo	n	9	2.25129
1121-605	1	2	1	2014-09-01	Sep	N	N	D	X	0	0	0	0	< 4	-0.693147	0	n	0	n	m			13	2.60269
1121-606	1	2	1	2014-09-01	Sep	N	N	D	N	0	4.75	8	9	9 - 15	2.25129	0	n	0	n	f	Gogo	n	6	1.8718
1121-607	1	2	1	2014-09-01	Sep	N	N	D	X	0	0	0	0	< 4	-0.693147	1	y	8	y	m	Gogo	n	41	3.72569
1121-608	1	2	1	2014-09-01	Sep	N	N	D	N	0	0.125	0	0.5	< 4	0	0	n	0	n	m			3	1.25276
1121-610	1	2	1	2014-09-01	Sep	N	N	D	X	0	0	0	0	< 4	-0.693147	0	n	0	n	f	Gogo	n	3	1.25276
1121-611	1	2	1	2014-09-01	Sep	N	N	D	N	0	12.875	22.25	5	4 - 9	1.70475	0	n	0	n	m	Hehe	n	21	3.06805
1121-612	1	2	1	2014-09-01	Sep	N	N	D	X	0	0	0.5	0	< 4	-0.693147	0	n	0	n	m	Gogo	n	9	2.25129
1121-613	1	2	1	2014-09-01	Sep	N	N	D	X	0	0	0	0	< 4	-0.693147	2	y	0	n	m	Gogo	n	23	3.157
1121-614	1	2	1	2014-09-01	Sep	N	N	D			9	15				32	y	63	y	m	Gogo	n	523	6.26054
1121-615	1	2	1	2014-09-01	Sep	N	N	D	X	0	0	3	0	< 4	-0.693147	2	y	12	y	m	Gogo	n	68	4.22683
1121-616	1	2	1	2014-09-01	Sep	N	N	D	X	0	0	0	0	< 4	-0.693147	0	n	0	n	f	Gogo	n	3	1.25276
1121-617	1	2	1	2014-09-01	Sep	N	N	D	N	0	14.5	18.25	14.5	9 - 15	2.70805	0	n	0	n	f			3	1.25276
1121-618	1	2	1	2014-09-01	Sep	N	N	D	X	0	0.25	0	0	< 4	-0.693147	0	n	1	y	f	Gogo	n	12	2.52573
1121-621	1	2	1	2014-09-01	Sep	N	N	D	N	0	2.75	2	2	< 4	0.916291						Gogo	n
1121-622	1	2	1	2014-09-01	Sep	N	N	D	X	0	0	1	0	< 4	-0.693147	6	y	20	y	f	Gogo	n	127	4.84812
1121-624	1	2	1	2014-09-01	Sep	N	N	D	X	0	0	0	0	< 4	-0.693147	0	n	0	n	f	Gogo	n	2	0.916291
1121-626	1	2	1	2014-09-01	Sep	N	N	D								0	n	0	n	f	Gogo	n	5	1.70475
1121-627	1	2	1	2014-09-01	Sep	N	N	D	N	0	4.5	4.5	2	< 4	0.916291	0	n	7	y	f	Gogo	n	26	3.27714
1121-628	1	2	1	2014-09-01	Sep	N	N	D	N	0	2.625	6.75	4.5	4 - 9	1.60944	0	n	0	n	f	Gogo	n	1	0.405465
1121-629	1	2	1	2014-09-01	Sep	N	N	D	X	0	0	0	0	< 4	-0.693147	2	y	0	n	m	Gogo	n	25	3.23868
1121-630	1	2	1	2014-09-01	Sep	N	N	D	X	0	0	0	0	< 4	-0.693147	0	n	0	n	f	Gogo	n	3	1.25276
1121-632	1	2	1	2014-09-01	Sep	N	N	D	X	0	0	0.5	0	< 4	-0.693147	0	n	0	n	m	Gogo	n	11	2.44235
1121-633	1	2	1	2014-09-01	Sep	N	N	D	N	0	1.75	9.75	4	4 - 9	1.50408	45	y	30	y	m	Sukuma	y	601	6.39943
1121-774	1	2	1	2014-09-01	Sep	N	N	D	X	0	0	2.5	0	< 4	-0.693147	0	n	0	n	m	Gogo	n	11	2.44235
1121-784	1	2	1	2014-09-01	Sep	N	N	D	X	0	0	2.75	0	< 4	-0.693147	0	n	0	n	m	Gogo	n	9	2.25129
1122-766	1	2	2	2014-09-01	Sep	N	N	D	X	0	7.5	4.75	0	< 4	-0.693147	5	y	30	y	m			146	4.98703
1122-768	1	2	2	2014-09-01	Sep	N	N	D	X	0	0	0	0	< 4	-0.693147	0	n	0	n	f	Gogo	n	5	1.70475
1122-769	1	2	2	2014-09-01	Sep	N	N	D	X	0	0	0	0	< 4	-0.693147	0	n	0	n	m	Gogo	n	7	2.0149
1122-770	1	2	2	2014-09-01	Sep	N	N	D	X	0	0	0	0	< 4	-0.693147	0	n	0	n	m	Gogo	n	1	0.405465
1122-771	1	2	2	2014-09-01	Sep	N	N	D	X	0	0	0	0	< 4	-0.693147	0	n	0	n	f			3	1.25276
1122-791	1	2	2	2014-09-01	Sep	N	N	D	X	0	1.42857	2	0	< 4	-0.693147	0	n	0	n	m	Hehe	n	5	1.70475
1123-758	1	2	3	2014-09-01	Sep	N	N	D	N	0	8.25	7.5	5	4 - 9	1.70475	0	n	0	n	m	Gogo	n	16	2.80336
1123-759	1	2	3	2014-09-01	Sep	N	N	D	N	0	13.25	19.5	6	4 - 9	1.8718	0	n	1	y	m	Gogo	n	10	2.35138
1123-760	1	2	3	2014-09-01	Sep	N	N	D	X	0	0	2.5	0	< 4	-0.693147	0	n	0	n	m	Gogo	n	3	1.25276
1123-761	1	2	3	2014-09-01	Sep	N	N	D				3				20	y	25	y	m	Gogo	n	365	5.90127
1123-762	1	2	3	2014-09-01	Sep	N	N	D	X	0	0	0	0	< 4	-0.693147	1	y	0	n	m	Gogo	n	14	2.67415
1123-763	1	2	3	2014-09-01	Sep	N	N	D	X	0	0	5	0	< 4	-0.693147	0	n	0	n	f	Gogo	n	3	1.25276
1123-765	1	2	3	2014-09-01	Sep	N	N	D	X	0	0	0	0	< 4	-0.693147	0	n	0	n	m	Gogo	n	3	1.25276
1123-793	1	2	3	2014-09-01	Sep	N	N	D	X	0	0	0	0	< 4	-0.693147	0	n	0	n	m	Gogo	n	1	0.405465
1123-794	1	2	3	2014-09-01	Sep	N	N	D	X	0	0	0	0	< 4	-0.693147	0	n	0	n	m	Gogo	n	1	0.405465
1123-797	1	2	3	2014-09-01	Sep	N	N	D	X	0	0	0	0	< 4	-0.693147	0	n	0	n	m	Gogo	n	5	1.70475
1123-798	1	2	3	2014-09-01	Sep	N	N	D	X	0	2	14	0	< 4	-0.693147	0	n	0	n	m	Gogo	n	3	1.25276
1123-810	1	2	3	2014-09-01	Sep	N	N	D	X	0	0	0	0	< 4	-0.693147	0	n	10	y	m	Gogo	n	42	3.7495
1124-772	1	2	4	2014-09-01	Sep	N	N	D	X	0	0	0	0	< 4	-0.693147	0	n	0	n	m	Gogo	n	14	2.67415
1124-773	1	2	4	2014-09-01	Sep	N	N	D	N	0	6.875	10	9	9 - 15	2.25129	0	n	2	y	m	Gogo	n	12	2.52573
1124-775	1	2	4	2014-09-01	Sep	N	N	D	X	0	0	1	0	< 4	-0.693147	0	n	0	n	m	Gogo	n	5	1.70475
1124-776	1	2	4	2014-09-01	Sep	N	N	D	X	0	0	0	0	< 4	-0.693147	0	n	0	n	f	Gogo	n	4	1.50408
1124-777	1	2	4	2014-09-01	Sep	N	N	D				0				0	n	0	n	f			3	1.25276
1124-779	1	2	4	2014-09-01	Sep	N	N	D	X	0	3.5	6	0	< 4	-0.693147	4	y	0	n	m	Gogo	n	54	3.9982
1124-780	1	2	4	2014-09-01	Sep	N	N	D	X	0	0	0	0	< 4	-0.693147	0	n	0	n	f			8	2.14007
1124-783	1	2	4	2014-09-01	Sep	N	N	D	N	0	4.25	8.5	8	4 - 9	2.14007	0	n	0	n	f	Gogo	n	5	1.70475
1124-803	1	2	4	2014-09-01	Sep	N	N	D	N	0	6.25	11.5	10	9 - 15	2.35138	1	y	6	y	m	Gogo	n	39	3.6763
1124-804	1	2	4	2014-09-01	Sep	N	N	D	X	0	0	0	0	< 4	-0.693147	0	n	0	n	m	Gogo	n	6	1.8718
1124-805	1	2	4	2014-09-01	Sep	N	N	D	X	0	2	0	0	< 4	-0.693147	4	y	0	n	m	Gogo	n	45	3.81771
1124-812	1	2	4	2014-09-01	Sep	N	N	D	N	0	6.75	0	9	9 - 15	2.25129	2	y	0	n	m	Gogo	n	34	3.54096
1131-122	1	3	1	2014-09-01	Sep	N	Y	I	Y	1	1.5	3.33333	4	4 - 9	1.50408	0	n	0	n	m	Gogo	n	9	2.25129
1131-141	1	3	1	2014-09-01	Sep	N	Y	I	X	0	0	0	0	< 4	-0.693147	0	n	0	n	f	Gogo	n	1	0.405465
1131-142	1	3	1	2014-09-01	Sep	N	Y	I	X	0	1.5	0	0	< 4	-0.693147	0	n	6	y	m	Gogo	n	28	3.3499
1131-143	1	3	1	2014-09-01	Sep	N	Y	I	X	0	3.75	0	0	< 4	-0.693147	0	n	0	n	m	Gogo	n	6	1.8718
1131-144	1	3	1	2014-09-01	Sep	N	Y	I	X	0	0	0.25	0	< 4	-0.693147	0	n	0	n	m	Gogo	n	1	0.405465
1131-145	1	3	1	2014-09-01	Sep	N	Y	I	X	0	9.5	4.5	0	< 4	-0.693147	4	y	20	y	m	Gogo	n	112	4.72295
1131-146	1	3	1	2014-09-01	Sep	N	Y	I	Y	1	1	8.5	4	4 - 9	1.50408	0	n	0	n	f	Gogo	n	1	0.405465
1131-211	1	3	1	2014-09-01	Sep	N	Y	I	X	0	5.75	0	0	< 4	-0.693147	0	n	14	y	m	Gogo	n	52	3.96081
1131-212	1	3	1	2014-09-01	Sep	N	Y	I	N	0	6.25	3.5	2	< 4	0.916291	7	y	17	y	f	Sukuma	y	133	4.8941
1131-213	1	3	1	2014-09-01	Sep	N	Y	I				5				7	y	3	y	m			90	4.50535
1131-214	1	3	1	2014-09-01	Sep	N	Y	I				5				7	y	3	y	f			88	4.483
1131-215	1	3	1	2014-09-01	Sep	N	Y	I			17.6667	2				50	y	35	y	m	Sukuma	y	636	6.45598
1131-216	1	3	1	2014-09-01	Sep	N	Y	I	N	0	12.75	27	31	>= 15	3.44999	0	n	0	n	m	Sukuma	y	9	2.25129
1131-218	1	3	1	2014-09-01	Sep	N	Y	I			7.83333	34				3	y	0	n	m	Sukuma	y	35	3.56953
1132-1	1	3	2	2014-09-01	Sep	N	Y	I	X	0	5.5	6	0	< 4	-0.693147	0	n	0	n	m	Gogo	n	4	1.50408
1132-2	1	3	2	2014-09-01	Sep	N	Y	I	N	0	14.75	3.75	12	9 - 15	2.52573	0	n	0	n	m	Gogo	n	3	1.25276
1132-3	1	3	2	2014-09-01	Sep	N	Y	I	Y	1	10	5.75	8	4 - 9	2.14007	0	n	0	n	m	Sukuma	y	1	0.405465
1132-4	1	3	2	2014-09-01	Sep	N	Y	I	X	0	0	0	0	< 4	-0.693147	0	n	0	n	m	Fipa	n	3	1.25276
1132-5	1	3	2	2014-09-01	Sep	N	Y	I	Y	1	7.75	10	10	9 - 15	2.35138	0	n	0	n	f	Gogo	n	7	2.0149
1132-6	1	3	2	2014-09-01	Sep	N	Y	I	X	0	0	0	0	< 4	-0.693147	0	n	0	n	m	Gogo	n	3	1.25276
1132-7	1	3	2	2014-09-01	Sep	N	Y	I	X	0	0	0	0	< 4	-0.693147	0	n	0	n	f	Mbulu	n	220	5.3959
1132-8	1	3	2	2014-09-01	Sep	N	Y	I	Y	1	6.625	15.5	14.5	9 - 15	2.70805	0	n	0	n	f	Gogo	n	1	0.405465
1132-9	1	3	2	2014-09-01	Sep	N	Y	I	X	0	0	0	0	< 4	-0.693147	0	n	0	n	m	Gogo	n	1	0.405465
1132-10	1	3	2	2014-09-01	Sep	N	Y	I			11	13				0	n	0	n	m	Gogo	n	1	0.405465
1132-11	1	3	2	2014-09-01	Sep	N	Y	I	X	0	0	0	0	< 4	-0.693147	0	n	0	n	m	Gogo	n	12	2.52573
1132-12	1	3	2	2014-09-01	Sep	N	Y	I	X	0	0	0	0	< 4	-0.693147	0	n	5	y	m	Gogo	n	16	2.80336
1132-13	1	3	2	2014-09-01	Sep	N	Y	I			18	24				0	n	0	n	m			10	2.35138
1132-319	1	3	2	2014-09-01	Sep	N	Y	I	Y	1	16.6667	12	14	9 - 15	2.67415	0	n	0	n	f	Gogo	n	1	0.405465
1132-320	1	3	2	2014-09-01	Sep	N	Y	I			0.666667					0	n	0	n	f	Gogo	n	4	1.50408
1132-14	1	3	2	2014-09-01	Sep	N	Y	I	N	0	18.25		12	9 - 15	2.52573	0	n	0	n	m	Gogo	n	12	2.52573
1132-15	1	3	2	2014-09-01	Sep	N	Y	I	N	0	13.5	9.5	21	>= 15	3.06805	0	n	0	n	m	Gogo	n	5	1.70475
1132-16	1	3	2	2014-09-01	Sep	N	Y	I	N	0	1.5	9	3	< 4	1.25276	0	n	30	y	m			99	4.60016
1132-17	1	3	2	2014-09-01	Sep	N	Y	I	Y	1	13.25	14.75	8	4 - 9	2.14007	0	n	0	n	f	Gogo	n	4	1.50408
1132-316	1	3	2	2014-09-01	Sep	N	Y	I	X	0	0	0	0	< 4	-0.693147	0	n	0	n	f	Gogo	n	9	2.25129
1132-317	1	3	2	2014-09-01	Sep	N	Y	I	X	0	0	0	0	< 4	-0.693147	20	y	20	y	f	Gogo	n	269	5.59657
1132-321	1	3	2	2014-09-01	Sep	N	Y	I	Y	1	9.25	3.25	12	9 - 15	2.52573	0	n	0	n	m	Gogo	n	3	1.25276
1132-322	1	3	2	2014-09-01	Sep	N	Y	I	Y	1	8	4.25	7	4 - 9	2.0149	4	y	44	y	m	Gogo	n	192	5.2601
1132-323	1	3	2	2014-09-01	Sep	N	Y	I	X	0	0	0	0	< 4	-0.693147	0	n	0	n	m	Gogo	n	9	2.25129
1132-325	1	3	2	2014-09-01	Sep	N	Y	I	X	0	0	0	0	< 4	-0.693147	35	y	15	y	m	Gogo	n	407	6.01004
1132-326	1	3	2	2014-09-01	Sep	N	Y	I	Y	1	21.25	14.25	28	>= 15	3.3499	7	y	20	y	m	Sukuma	y	142	4.95934
1132-327	1	3	2	2014-09-01	Sep	N	Y	I	Y	1	9.66667	10	9	9 - 15	2.25129	0	n	0	n	m			6	1.8718
1132-328	1	3	2	2014-09-01	Sep	N	Y	I	Y	1	18.5	17.25	15	>= 15	2.74084	0	n	16	y	m	Sukuma	y	52	3.96081
1132-329	1	3	2	2014-09-01	Sep	N	Y	I	Y	1	4.5	0	0	< 4	-0.693147	0	n	0	n	f			3	1.25276
1132-330	1	3	2	2014-09-01	Sep	N	Y	I	Y	1	19.25	15.75	29	>= 15	3.38439	7	y	20	y	m	Sukuma	y	142	4.95934
1132-331	1	3	2	2014-09-01	Sep	N	Y	I	Y	1	10.75	20.75	13	9 - 15	2.60269	10	y	25	y	m	Sukuma	y	205	5.32545
1133-123	1	3	3	2014-09-01	Sep	N	Y	I	X	0	0	0	0	< 4	-0.693147	0	n	0	n	m	Gogo	n	11	2.44235
1133-124	1	3	3	2014-09-01	Sep	N	Y	I	X	0	5.75	3.5	0	< 4	-0.693147	0	n	20	y	m	Gogo	n	71	4.2697
1133-125	1	3	3	2014-09-01	Sep	N	Y	I	N	0	1	0	4	4 - 9	1.50408	0	n	0	n	m	Gogo	n	12	2.52573
1133-127	1	3	3	2014-09-01	Sep	N	Y	I	N	0	6.25	0.5	7	4 - 9	2.0149	0	n	0	n	m	Gogo	n	7	2.0149
1133-128	1	3	3	2014-09-01	Sep	N	Y	I	N	0	8	3	6	4 - 9	1.8718	3	y	13	y	m	Gogo	n	76	4.33729
1133-132	1	3	3	2014-09-01	Sep	N	Y	I	X	0	0	0	0	< 4	-0.693147	0	n	0	n	m	Gogo	n	1	0.405465
1133-133	1	3	3	2014-09-01	Sep	N	Y	I			1.4	0				0	n	0	n	m	Gogo	n	3	1.25276
1133-134	1	3	3	2014-09-01	Sep	N	Y	I	N	0	19.75	16.75	12	9 - 15	2.52573	0	n	0	n	m	Gogo	n	43	3.77276
1133-136	1	3	3	2014-09-01	Sep	N	Y	I	X	0	2.75	0.75	0	< 4	-0.693147	0	n	0	n	m			3	1.25276
1133-137	1	3	3	2014-09-01	Sep	N	Y	I	X	0	0.25	0	0	< 4	-0.693147	6	y	0	n	f	Gogo	n	69	4.24133
1133-139	1	3	3	2014-09-01	Sep	N	Y	I	X	0	10.5	0	0	< 4	-0.693147	2	y	12	y	f	Gogo	n	59	4.08598
1133-140	1	3	3	2014-09-01	Sep	N	Y	I	N	0	16.625	16	8.5	4 - 9	2.19722	0	n	13	y	m	Gogo	n	48	3.88156
1141-575	1	4	1	2014-09-01	Sep	N	Y	I	N	0	15.625	23	13	9 - 15	2.60269	4	y	10	y	m	Gogo	n	79	4.37576
1141-576	1	4	1	2014-09-01	Sep	N	Y	I	X	0	0	0	0	< 4	-0.693147	0	n	0	n	f	Gogo	n	3	1.25276
1141-577	1	4	1	2014-09-01	Sep	N	Y	I	X	0	0	3.75	0	< 4	-0.693147	0	n	0	n	m	Gogo	n	3	1.25276
1141-578	1	4	1	2014-09-01	Sep	N	Y	I	N	0	11	13.75	14	9 - 15	2.67415	0	n	0	n	m	Gogo	n	12	2.52573
1141-579	1	4	1	2014-09-01	Sep	N	Y	I	N	0	15.75	6.5	15	>= 15	2.74084	13	y	15	y	m			191	5.25489
1141-580	1	4	1	2014-09-01	Sep	N	Y	I	N	0	32.125	32.75	32	>= 15	3.48124	7	y	0	n	m	Gogo	n	80	4.38826
1141-582A	1	4	1	2014-09-01	Sep	N	Y	I	X	0	0	3.25	0	< 4	-0.693147	2	y	0	n	f	Gogo	n	76	4.33729
1141-582B	1	4	1	2014-09-01	Sep	N	Y	I													Gogo	n
1142-386	1	4	2	2014-09-01	Sep	N	Y	I	X	0	0	0	0	< 4	-0.693147	2	y	0	n	m	Gogo	n	31	3.44999
1142-387	1	4	2	2014-09-01	Sep	N	Y	I	Y	1	14	28.5	13	9 - 15	2.60269	4	y	20	y	f	Gogo	n	109	4.69592
1142-388	1	4	2	2014-09-01	Sep	N	Y	I	N	0	11.875	30	10	9 - 15	2.35138	0	n	0	n	m	Gogo	n	7	2.0149
1142-389	1	4	2	2014-09-01	Sep	N	Y	I								0	n	0	n	m			11	2.44235
1142-390	1	4	2	2014-09-01	Sep	N	Y	I	Y	1	15.625	14.75	14	9 - 15	2.67415	0	n	0	n	f	Gogo	n	3	1.25276
1142-391	1	4	2	2014-09-01	Sep	N	Y	I	X	0	0	0	0	< 4	-0.693147	0	n	0	n	m	Gogo	n	11	2.44235
1142-392	1	4	2	2014-09-01	Sep	N	Y	I	X	0	0	1	0	< 4	-0.693147	4	y	3	y	m	Gogo	n	50	3.92197
1143-343	1	4	3	2014-09-01	Sep	N	Y	I	X	0	0	0	0	< 4	-0.693147	0	n	0	n	f	Gogo	n	0	-0.693147
1143-344	1	4	3	2014-09-01	Sep	N	Y	I	Y	1	6.375	19.25	4	4 - 9	1.50408	0	n	0	n	m	Gogo	n	10	2.35138
1143-345	1	4	3	2014-09-01	Sep	N	Y	I	Y	1	15.125	14.75	10	9 - 15	2.35138	4	y	0	n	m	Gogo	n	54	3.9982
1143-346	1	4	3	2014-09-01	Sep	N	Y	I	N	0	14	10.5	18	>= 15	2.91777	0	n	0	n	m	Gogo	n	1	0.405465
1143-347	1	4	3	2014-09-01	Sep	N	Y	I	N	0	8.5	7	6	4 - 9	1.8718	2	y	1	y	m	Gogo	n	37	3.62434
1143-348	1	4	3	2014-09-01	Sep	N	Y	I	Y	1	24.125	18.75	23	>= 15	3.157	0	n	6	y	m			37	3.62434
1143-349	1	4	3	2014-09-01	Sep	N	Y	I				0				0	n	0	n	m			12	2.52573
1144-430	1	4	4	2014-09-01	Sep	N	Y	I	N	0	2.5	2	5	4 - 9	1.70475						Gogo	n
1144-431	1	4	4	2014-09-01	Sep	N	Y	I	X	0	0	0	0	< 4	-0.693147	2	y	8	y	m	Gogo	n	45	3.81771
1144-432	1	4	4	2014-09-01	Sep	N	Y	I	X	0	2	0	0	< 4	-0.693147	0	n	0	n	f	Gogo	n	1	0.405465
1144-433	1	4	4	2014-09-01	Sep	N	Y	I			19.6667					25	y	0	n	m	Sukuma	y	259	5.55876
1144-434	1	4	4	2014-09-01	Sep	N	Y	I			19.5	10				35	y	30	y	m	Sukuma	y	447	6.10368
1144-435	1	4	4	2014-09-01	Sep	N	Y	I	X	0	0	0	0	< 4	-0.693147	0	n	0	n	f	Gogo	n	9	2.25129
1144-437	1	4	4	2014-09-01	Sep	N	Y	I			25	25				50	y	25	y	m	Sukuma	y	657	6.48844
1144-438	1	4	4	2014-09-01	Sep	N	Y	I	Y	1	54.125	23	29	>= 15	3.38439	40	y	50	y	m	Gogo	n	591	6.38266
1144-439	1	4	4	2014-09-01	Sep	N	Y	I	X	0	2	0	0	< 4	-0.693147	0	n	0	n	m	Gogo	n	9	2.25129
1144-440	1	4	4	2014-09-01	Sep	N	Y	I	Y	1	8	7.5	7	4 - 9	2.0149	0	n	0	n	m	Gogo	n	9	2.25129
1144-442	1	4	4	2014-09-01	Sep	N	Y	I	X	0	0	0	0	< 4	-0.693147	35	y	70	y	m	Gogo	n	636	6.45598
1144-443	1	4	4	2014-09-01	Sep	N	Y	I	N	0	5.75	4.5	7	4 - 9	2.0149	0	n	0	n	m	Gogo	n	17	2.8622
1144-444	1	4	4	2014-09-01	Sep	N	Y	I	Y	1	9.5	28.5	6	4 - 9	1.8718	0	n	0	n	m	Gogo	n	25	3.23868
1144-445	1	4	4	2014-09-01	Sep	N	Y	I	Y	1	7.5	21	10	9 - 15	2.35138	0	n	0	n	m	Gogo	n	12	2.52573
1144-446	1	4	4	2014-09-01	Sep	N	Y	I	N	0	22.6667	20.5	22	>= 15	3.11352	0	n	10	y	m	Gogo	n	276	5.62221
1144-447	1	4	4	2014-09-01	Sep	N	Y	I	Y	1	27.2857	11	15	>= 15	2.74084	0	n	0	n	m	Gogo	n	1	0.405465
1144-448	1	4	4	2014-09-01	Sep	N	Y	I	Y	1	9	12	13	9 - 15	2.60269	8	y	9	y	f	Gogo	n	136	4.91632
1144-449	1	4	4	2014-09-01	Sep	N	Y	I	X	0	0	0	0	< 4	-0.693147	0	n	0	n	m	Gogo	n	20	3.02042
1144-450	1	4	4	2014-09-01	Sep	N	Y	I	Y	1	6.5	10				0	n	0	n	m			1	0.405465
1144-451	1	4	4	2014-09-01	Sep	N	Y	I	N	0	11	16.5				0	n	0	n	m			5	1.70475
1144-452	1	4	4	2014-09-01	Sep	N	Y	I	X	0	0.25	7.75	0	< 4	-0.693147	0	n	0	n	m	Gogo	n	12	2.52573
1144-453	1	4	4	2014-09-01	Sep	N	Y	I	Y	1	5.625	7	5	4 - 9	1.70475						Gogo	n
1144-455	1	4	4	2014-09-01	Sep	N	Y	I	N	0	0.333333	0.5				0	n	0	n	m	Gogo	n	9	2.25129
1144-456	1	4	4	2014-09-01	Sep	N	Y	I	Y	1	5.25	6	10	9 - 15	2.35138	0	n	0	n	f	Gogo	n	13	2.60269
1144-457	1	4	4	2014-09-01	Sep	N	Y	I	Y	1	14.7143	20	15	>= 15	2.74084	0	n	11	y	f	Gogo	n	34	3.54096
1144-458	1	4	4	2014-09-01	Sep	N	Y	I	N	0	22.3333					50	y	18	y	m	Sukuma	y	584	6.37076
1144-459	1	4	4	2014-09-01	Sep	N	Y	I	Y	1	12.5	13.75	21	>= 15	3.06805	2	y	0	n	m	Gogo	n	32	3.48124
1144-460	1	4	4	2014-09-01	Sep	N	Y	I	Y	1	14.75	6	16	>= 15	2.80336	7	y	18	y	m	Gogo	n	138	4.93087
1144-461	1	4	4	2014-09-01	Sep	N	Y	I	X	0	0	0	0	< 4	-0.693147	30	y	25	y	f			384	5.95194
1144-462	1	4	4	2014-09-01	Sep	N	Y	I	X	0	0	0	0	< 4	-0.693147	0	n	0	n	f	Gogo	n	1	0.405465
1144-463	1	4	4	2014-09-01	Sep	N	Y	I	Y	1	3	17				0	n	0	n	f	Gogo	n	9	2.25129
1144-464	1	4	4	2014-09-01	Sep	N	Y	I	X	0	0	2.5	0	< 4	-0.693147	0	n	0	n	m	Hehe	n	7	2.0149
1144-465	1	4	4	2014-09-01	Sep	N	Y	I	Y	1	0.5	0	1	< 4	0.405465	9	y	0	n	m	Hehe	n	103	4.63957
1144-466	1	4	4	2014-09-01	Sep	N	Y	I	X	0	0	0	0	< 4	-0.693147	2	y	16	y	m	Gogo	n	69	4.24133
1144-581	1	4	4	2014-09-01	Sep	N	Y	I	X	0	7.5	0.5	0	< 4	-0.693147	0	n	0	n	m	Gogo	n	1	0.405465
1111-17	1	1	1	2015-01-01	Jan	N	N	D	X	0	0	0	0	< 4	-0.693147	0	n	0	n	m	Gogo	n	12	2.52573
1111-18	1	1	1	2015-01-01	Jan	N	N	D	N	0	20.5	8.25	22	>= 15	3.11352	0	n	2	y	m	Gogo	n	15	2.74084
1111-23	1	1	1	2015-01-01	Jan	N	N	D	N	0	10.75	11.5	10.5	9 - 15	2.3979	0	n	0	n	m	Gogo	n	3	1.25276
1111-25	1	1	1	2015-01-01	Jan	N	N	D	X	0	0	0	0	< 4	-0.693147	0	n	0	n	f			1	0.405465
1111-38	1	1	1	2015-01-01	Jan	N	N	D	X	0	0	0	0	< 4	-0.693147	0	n	0	n	f	Hehe	n	66	4.1972
1111-40	1	1	1	2015-01-01	Jan	N	N	D	X	0	0	0	0	< 4	-0.693147	0	n	0	n	f	Nyamwezi	n	6	1.8718
1111-41	1	1	1	2015-01-01	Jan	N	N	D	X	0	0	0	0	< 4	-0.693147	0	n	0	n	m	Nyamwezi	n	2	0.916291
1111-227	1	1	1	2015-01-01	Jan	N	N	D	N	0	6.5	5.375	9	9 - 15	2.25129	4	y	10	y	m	Gogo	n	82	4.4128
1111-229	1	1	1	2015-01-01	Jan	N	N	D	N	0	8.5	4.875	8.5	4 - 9	2.19722	0	n	0	n	m	Gogo	n	9	2.25129
1111-230	1	1	1	2015-01-01	Jan	N	N	D	N	0	13	17.25	12.5	9 - 15	2.56495	0	n	0	n	m	Gogo	n	57	4.05178
1111-238	1	1	1	2015-01-01	Jan	N	N	D	X	0	1.5	0	0	< 4	-0.693147	0	n	0	n	m	Gogo	n	9	2.25129
1112-4	1	1	2	2015-01-01	Jan	N	N	D				0				0	n	5	y	m	Gogo	n	76	4.33729
1112-5	1	1	2	2015-01-01	Jan	N	N	D	X	0	0	1.25	0	< 4	-0.693147	0	n	0	n	m	Gogo	n	1	0.405465
1112-6	1	1	2	2015-01-01	Jan	N	N	D	N	0	7.25	5	8	4 - 9	2.14007	1	y	0	n	m	Gogo	n	19	2.97041
1112-7	1	1	2	2015-01-01	Jan	N	N	D	X	0	0	0	0	< 4	-0.693147	0	n	0	n	m	Gogo	n	3	1.25276
1112-8	1	1	2	2015-01-01	Jan	N	N	D	X	0	0	0	0	< 4	-0.693147	10	y	7	y	m	Gogo	n	130	4.87137
1112-9	1	1	2	2015-01-01	Jan	N	N	D	X	0	0	0	0	< 4	-0.693147	0	n	0	n	m	Gogo	n	7	2.0149
1112-10	1	1	2	2015-01-01	Jan	N	N	D	N	0	25.25	13.75	26	>= 15	3.27714	0	n	0	n	m	Gogo	n	9	2.25129
1112-11	1	1	2	2015-01-01	Jan	N	N	D	X	0	0	0.125	0	< 4	-0.693147	0	n	0	n	f	Gogo	n	1	0.405465
1112-12	1	1	2	2015-01-01	Jan	N	N	D	N	0	20	10.75	24	>= 15	3.19867	0	n	0	n	f	Gogo	n	1	0.405465
1112-13	1	1	2	2015-01-01	Jan	N	N	D	N	0	5	9.125	5	4 - 9	1.70475	0	n	0	n	m	Gogo	n	6	1.8718
1112-14	1	1	2	2015-01-01	Jan	N	N	D	N	0	19.25	10.6667	18	>= 15	2.91777	0	n	0	n	m	Makua	n	14	2.67415
1112-27	1	1	2	2015-01-01	Jan	N	N	D	X	0	0	0	0	< 4	-0.693147	4	y	0	n	m	Gogo	n	43	3.77276
1112-33	1	1	2	2015-01-01	Jan	N	N	D	N	0	1.5	7.125	1	< 4	0.405465	0	n	0	n	m	Hehe	n	3	1.25276
1112-258	1	1	2	2015-01-01	Jan	N	N	D	N	0	3.5	1	2	< 4	0.916291	0	n	0	n	m	Ngoni	n	9	2.25129
1112-264	1	1	2	2015-01-01	Jan	N	N	D	X	0	0	0	0	< 4	-0.693147	0	n	0	n	m	Pare	n	14	2.67415
1112-265	1	1	2	2015-01-01	Jan	N	N	D	X	0	0	0	0	< 4	-0.693147	0	n	0	n	m	Gogo	n	9	2.25129
1112-266	1	1	2	2015-01-01	Jan	N	N	D	X	0	0	0	0	< 4	-0.693147	0	n	0	n	m	Gogo	n	7	2.0149
1112-267	1	1	2	2015-01-01	Jan	N	N	D	X	0	0	0	0	< 4	-0.693147	0	n	0	n	f	Gogo	n	6	1.8718
1112-268	1	1	2	2015-01-01	Jan	N	N	D	N	0	13	11.625	11	9 - 15	2.44235	0	n	0	n	m	Gogo	n	66	4.1972
1112-318	1	1	2	2015-01-01	Jan	N	N	D	N	0	5.75	11.125	10.5	9 - 15	2.3979	0	n	0	n	m	Gogo	n	2	0.916291
1112-323	1	1	2	2015-01-01	Jan	N	N	D	X	0	0	0	0	< 4	-0.693147	0	n	0	n	f	Gogo	n	13	2.60269
1112-519	1	1	2	2015-01-01	Jan	N	N	D	X	0	0	0	0	< 4	-0.693147	0	n	0	n	f	Gogo	n	3	1.25276
1112-545	1	1	2	2015-01-01	Jan	N	N	D	N	0	4	5.75	4	4 - 9	1.50408	0	n	0	n	m	Nyaturu	n	9	2.25129
1113-271	1	1	3	2015-01-01	Jan	N	N	D	N	0	7	1	7	4 - 9	2.0149	0	n	0	n	m	Gogo	n	3	1.25276
1113-280	1	1	3	2015-01-01	Jan	N	N	D	N	0	4.5	2.33333	4	4 - 9	1.50408	3	y	5	y	m			50	3.92197
1113-282	1	1	3	2015-01-01	Jan	N	N	D	N	0	4.25	3.875	4	4 - 9	1.50408	4	y	14	y	m	Nyaturu	n	96	4.56954
1113-293	1	1	3	2015-01-01	Jan	N	N	D	X	0	0	0	0	< 4	-0.693147	0	n	0	n	m	Gogo	n	9	2.25129
1113-294	1	1	3	2015-01-01	Jan	N	N	D	N	0	6.25	4.375	5	4 - 9	1.70475	21	y	11	y	f	Gogo	n	250	5.52346
1113-295	1	1	3	2015-01-01	Jan	N	N	D	N	0	10.5	8	11	9 - 15	2.44235	0	n	0	n	m	Gogo	n	9	2.25129
1113-317	1	1	3	2015-01-01	Jan	N	N	D	X	0	0	0.142857	0	< 4	-0.693147	0	n	0	n	f	Gogo	n	3	1.25276
1113-506	1	1	3	2015-01-01	Jan	N	N	D	X	0	0	0	0	< 4	-0.693147	0	n	0	n	f	Gogo	n	1	0.405465
1113-522	1	1	3	2015-01-01	Jan	N	N	D				0				0	n	0	n	f			0	-0.693147
1113-523	1	1	3	2015-01-01	Jan	N	N	D	X	0	0	0	0	< 4	-0.693147	0	n	0	n	m	Gogo	n	1	0.405465
1113-525	1	1	3	2015-01-01	Jan	N	N	D	X	0	0	0.75	0	< 4	-0.693147	0	n	0	n	f	Gogo	n	1	0.405465
1113-529	1	1	3	2015-01-01	Jan	N	N	D	N	0	5.75	2.875	3	< 4	1.25276	2	y	0	n	m	Gogo	n	29	3.38439
1113-531	1	1	3	2015-01-01	Jan	N	N	D	X	0	0	0	0	< 4	-0.693147	0	n	0	n	f	Gogo	n	5	1.70475
1113-533	1	1	3	2015-01-01	Jan	N	N	D	N	0	13.75	11	15.5	>= 15	2.77259	0	n	0	n	m	Gogo	n	14	2.67415
1113-534	1	1	3	2015-01-01	Jan	N	N	D	X	0	0	0	0	< 4	-0.693147	0	n	0	n	m	Gogo	n	9	2.25129
1113-535	1	1	3	2015-01-01	Jan	N	N	D	N	0	21.25	26.25	27.5	>= 15	3.3322	0	n	0	n	f	Gogo	n	1	0.405465
1113-536	1	1	3	2015-01-01	Jan	N	N	D				0				0	n	0	n	f			3	1.25276
1113-537	1	1	3	2015-01-01	Jan	N	N	D	N	0	25.5	14.375	26	>= 15	3.27714	0	n	11	y	m	Gogo	n	45	3.81771
1113-546	1	1	3	2015-01-01	Jan	N	N	D	X	0	0	0.375	0	< 4	-0.693147	0	n	0	n	f	Gogo	n	3	1.25276
1114-554	1	1	4	2015-01-01	Jan	N	N	D	N	0	14.75	12	17	>= 15	2.8622	0	n	3	y	m	Gogo	n	18	2.91777
1114-597	1	1	4	2015-01-01	Jan	N	N	D	N	0	6.5	7.125	11	9 - 15	2.44235	0	n	0	n	m	Gogo	n	2	0.916291
1114-600	1	1	4	2015-01-01	Jan	N	N	D	N	0	15.6667	12.5	17	>= 15	2.8622	0	n	0	n	f	Gogo	n	1	0.405465
1114-614	1	1	4	2015-01-01	Jan	N	N	D	N	0	2.5	10.25	5	4 - 9	1.70475	40	y	40	y	m	Gogo	n	529	6.27193
1114-624	1	1	4	2015-01-01	Jan	N	N	D	N	0	29.25	20.25	38	>= 15	3.65066	0	n	0	n	f	Gogo	n	3	1.25276
1114-632	1	1	4	2015-01-01	Jan	N	N	D	X	0	2	12.5	0	< 4	-0.693147	0	n	0	n	m	Gogo	n	3	1.25276
1121-599	1	2	1	2015-01-01	Jan	N	N	D	N	0	13	12.4286	15	>= 15	2.74084	0	n	0	n	f	Gogo	n	5	1.70475
1121-600	1	2	1	2015-01-01	Jan	N	N	D	X	0	0.5	0	0	< 4	-0.693147	0	n	0	n	f			3	1.25276
1121-601	1	2	1	2015-01-01	Jan	N	N	D	N	0	4.25	0.25	3.5	< 4	1.38629	0	n	0	n	f	Rangi	n	3	1.25276
1121-603	1	2	1	2015-01-01	Jan	N	N	D	X	0	0	0	0	< 4	-0.693147	4	y	21	y	f	Haya	n	108	4.68675
1121-604	1	2	1	2015-01-01	Jan	N	N	D	X	0	0	0	0	< 4	-0.693147	0	n	0	n	f	Gogo	n	9	2.25129
1121-605	1	2	1	2015-01-01	Jan	N	N	D				0				0	n	0	n	m			13	2.60269
1121-606	1	2	1	2015-01-01	Jan	N	N	D	N	0	10.75	4.75	13	9 - 15	2.60269	0	n	0	n	f	Gogo	n	6	1.8718
1121-607	1	2	1	2015-01-01	Jan	N	N	D	X	0	0	0	0	< 4	-0.693147	1	y	8	y	m	Gogo	n	41	3.72569
1121-608	1	2	1	2015-01-01	Jan	N	N	D	N	0	2.75	0.125	1.5	< 4	0.693147	0	n	0	n	m			3	1.25276
1121-610	1	2	1	2015-01-01	Jan	N	N	D	X	0	0	0	0	< 4	-0.693147	0	n	0	n	f	Gogo	n	3	1.25276
1121-611	1	2	1	2015-01-01	Jan	N	N	D	N	0	29.5	12.875	27.5	>= 15	3.3322	0	n	0	n	m	Hehe	n	21	3.06805
1121-612	1	2	1	2015-01-01	Jan	N	N	D	X	0	0	0	0	< 4	-0.693147	0	n	0	n	m	Gogo	n	9	2.25129
1121-613	1	2	1	2015-01-01	Jan	N	N	D	X	0	0	0	0	< 4	-0.693147	2	y	0	n	m	Gogo	n	23	3.157
1121-614	1	2	1	2015-01-01	Jan	N	N	D	N	0	10.75	9	10.5	9 - 15	2.3979	32	y	63	y	m	Gogo	n	523	6.26054
1121-615	1	2	1	2015-01-01	Jan	N	N	D	X	0	0	0	0	< 4	-0.693147	2	y	12	y	m	Gogo	n	68	4.22683
1121-616	1	2	1	2015-01-01	Jan	N	N	D	X	0	0	0	0	< 4	-0.693147	0	n	0	n	f	Gogo	n	3	1.25276
1121-617	1	2	1	2015-01-01	Jan	N	N	D			0	14.5	0	< 4	-0.693147	0	n	0	n	f			3	1.25276
1121-618	1	2	1	2015-01-01	Jan	N	N	D	X	0	1.5	0.25	3	< 4	1.25276	0	n	1	y	f	Gogo	n	12	2.52573
1121-621	1	2	1	2015-01-01	Jan	N	N	D	N	0	7	2.75	4	4 - 9	1.50408						Gogo	n
1121-622	1	2	1	2015-01-01	Jan	N	N	D	X	0	0	0	0	< 4	-0.693147	6	y	20	y	f	Gogo	n	127	4.84812
1121-624	1	2	1	2015-01-01	Jan	N	N	D	X	0	0	0	0	< 4	-0.693147	0	n	0	n	f	Gogo	n	2	0.916291
1121-626	1	2	1	2015-01-01	Jan	N	N	D								0	n	0	n	f	Gogo	n	5	1.70475
1121-627	1	2	1	2015-01-01	Jan	N	N	D	N	0	5	4.5	4	4 - 9	1.50408	0	n	7	y	f	Gogo	n	26	3.27714
1121-628	1	2	1	2015-01-01	Jan	N	N	D	X	0	0.5	2.625	0	< 4	-0.693147	0	n	0	n	f	Gogo	n	1	0.405465
1121-629	1	2	1	2015-01-01	Jan	N	N	D	X	0	0	0	0	< 4	-0.693147	2	y	0	n	m	Gogo	n	25	3.23868
1121-630	1	2	1	2015-01-01	Jan	N	N	D	N	0	2	0	0	< 4	-0.693147	0	n	0	n	f	Gogo	n	3	1.25276
1121-632	1	2	1	2015-01-01	Jan	N	N	D	X	0	0	0	0	< 4	-0.693147	0	n	0	n	m	Gogo	n	11	2.44235
1121-633	1	2	1	2015-01-01	Jan	N	N	D	X	0	0.5	1.75	0	< 4	-0.693147	45	y	30	y	m	Sukuma	y	601	6.39943
1121-774	1	2	1	2015-01-01	Jan	N	N	D	X	0	0	0	0	< 4	-0.693147	0	n	0	n	m	Gogo	n	11	2.44235
1121-784	1	2	1	2015-01-01	Jan	N	N	D	X	0	0	0	0	< 4	-0.693147	0	n	0	n	m	Gogo	n	9	2.25129
1122-766	1	2	2	2015-01-01	Jan	N	N	D	N	0	9	7.5	9	9 - 15	2.25129	5	y	30	y	m			146	4.98703
1122-768	1	2	2	2015-01-01	Jan	N	N	D	X	0	0	0	0	< 4	-0.693147	0	n	0	n	f	Gogo	n	5	1.70475
1122-769	1	2	2	2015-01-01	Jan	N	N	D	N	0	2.25	0	2	< 4	0.916291	0	n	0	n	m	Gogo	n	7	2.0149
1122-770	1	2	2	2015-01-01	Jan	N	N	D	X	0	0.5	0	1	< 4	0.405465	0	n	0	n	m	Gogo	n	1	0.405465
1122-771	1	2	2	2015-01-01	Jan	N	N	D				0				0	n	0	n	f			3	1.25276
1122-791	1	2	2	2015-01-01	Jan	N	N	D	N	0	25	1.42857	28	>= 15	3.3499	0	n	0	n	m	Hehe	n	5	1.70475
1123-758	1	2	3	2015-01-01	Jan	N	N	D	N	0	1	8.25	2	< 4	0.916291	0	n	0	n	m	Gogo	n	16	2.80336
1123-759	1	2	3	2015-01-01	Jan	N	N	D	N	0	7	13.25	3	< 4	1.25276	0	n	1	y	m	Gogo	n	10	2.35138
1123-760	1	2	3	2015-01-01	Jan	N	N	D	X	0	0	0	0	< 4	-0.693147	0	n	0	n	m	Gogo	n	3	1.25276
1123-761	1	2	3	2015-01-01	Jan	N	N	D								20	y	25	y	m	Gogo	n	365	5.90127
1123-762	1	2	3	2015-01-01	Jan	N	N	D	N	0	7.5	0	7	4 - 9	2.0149	1	y	0	n	m	Gogo	n	14	2.67415
1123-763	1	2	3	2015-01-01	Jan	N	N	D	N	0	12	0	13	9 - 15	2.60269	0	n	0	n	f	Gogo	n	3	1.25276
1123-765	1	2	3	2015-01-01	Jan	N	N	D	X	0	0	0	0	< 4	-0.693147	0	n	0	n	m	Gogo	n	3	1.25276
1123-793	1	2	3	2015-01-01	Jan	N	N	D	X	0	1.5	0	0	< 4	-0.693147	0	n	0	n	m	Gogo	n	1	0.405465
1123-794	1	2	3	2015-01-01	Jan	N	N	D	X	0	1.5	0	0	< 4	-0.693147	0	n	0	n	m	Gogo	n	1	0.405465
1123-797	1	2	3	2015-01-01	Jan	N	N	D	X	0	0	0	0	< 4	-0.693147	0	n	0	n	m	Gogo	n	5	1.70475
1123-798	1	2	3	2015-01-01	Jan	N	N	D	X	0	0	2	0	< 4	-0.693147	0	n	0	n	m	Gogo	n	3	1.25276
1123-810	1	2	3	2015-01-01	Jan	N	N	D	N	0	7.5	0	5	4 - 9	1.70475	0	n	10	y	m	Gogo	n	42	3.7495
1124-772	1	2	4	2015-01-01	Jan	N	N	D	X	0	0	0	0	< 4	-0.693147	0	n	0	n	m	Gogo	n	14	2.67415
1124-773	1	2	4	2015-01-01	Jan	N	N	D	X	0	0	6.875	0	< 4	-0.693147	0	n	2	y	m	Gogo	n	12	2.52573
1124-775	1	2	4	2015-01-01	Jan	N	N	D	X	0	0	0	0	< 4	-0.693147	0	n	0	n	m	Gogo	n	5	1.70475
1124-776	1	2	4	2015-01-01	Jan	N	N	D	X	0	0	0	0	< 4	-0.693147	0	n	0	n	f	Gogo	n	4	1.50408
1124-777	1	2	4	2015-01-01	Jan	N	N	D								0	n	0	n	f			3	1.25276
1124-779	1	2	4	2015-01-01	Jan	N	N	D	X	0	0	3.5	0	< 4	-0.693147	4	y	0	n	m	Gogo	n	54	3.9982
1124-780	1	2	4	2015-01-01	Jan	N	N	D				0				0	n	0	n	f			8	2.14007
1124-783	1	2	4	2015-01-01	Jan	N	N	D	X	0	0	4.25	0	< 4	-0.693147	0	n	0	n	f	Gogo	n	5	1.70475
1124-803	1	2	4	2015-01-01	Jan	N	N	D	N	0	26.25	6.25	20	>= 15	3.02042	1	y	6	y	m	Gogo	n	39	3.6763
1124-804	1	2	4	2015-01-01	Jan	N	N	D	N	0	11.5	0	14	9 - 15	2.67415	0	n	0	n	m	Gogo	n	6	1.8718
1124-805	1	2	4	2015-01-01	Jan	N	N	D	X	0	0	2	0	< 4	-0.693147	4	y	0	n	m	Gogo	n	45	3.81771
1124-812	1	2	4	2015-01-01	Jan	N	N	D	X	0	0	6.75	0	< 4	-0.693147	2	y	0	n	m	Gogo	n	34	3.54096
1131-122	1	3	1	2015-01-01	Jan	N	Y	I	Y	1	6.125	1.5	7	4 - 9	2.0149	0	n	0	n	m	Gogo	n	9	2.25129
1131-141	1	3	1	2015-01-01	Jan	N	Y	I	X	0	0	0	0	< 4	-0.693147	0	n	0	n	f	Gogo	n	1	0.405465
1131-142	1	3	1	2015-01-01	Jan	N	Y	I	Y	1	1.75	1.5	7	4 - 9	2.0149	0	n	6	y	m	Gogo	n	28	3.3499
1131-143	1	3	1	2015-01-01	Jan	N	Y	I	Y	1	6.75	3.75	10	9 - 15	2.35138	0	n	0	n	m	Gogo	n	6	1.8718
1131-144	1	3	1	2015-01-01	Jan	N	Y	I	X	0	1.75	0	0	< 4	-0.693147	0	n	0	n	m	Gogo	n	1	0.405465
1131-145	1	3	1	2015-01-01	Jan	N	Y	I	N	0	25	9.5	100	>= 15	4.61016	4	y	20	y	m	Gogo	n	112	4.72295
1131-146	1	3	1	2015-01-01	Jan	N	Y	I	X	0	0	1	0	< 4	-0.693147	0	n	0	n	f	Gogo	n	1	0.405465
1131-211	1	3	1	2015-01-01	Jan	N	Y	I	N	0	0.75	5.75	1	< 4	0.405465	0	n	14	y	m	Gogo	n	52	3.96081
1131-212	1	3	1	2015-01-01	Jan	N	Y	I	X	0	1	6.25	0	< 4	-0.693147	7	y	17	y	f	Sukuma	y	133	4.8941
1131-213	1	3	1	2015-01-01	Jan	N	Y	I								7	y	3	y	m			90	4.50535
1131-214	1	3	1	2015-01-01	Jan	N	Y	I								7	y	3	y	f			88	4.483
1131-215	1	3	1	2015-01-01	Jan	N	Y	I	N	0	16.5	17.6667	24	>= 15	3.19867	50	y	35	y	m	Sukuma	y	636	6.45598
1131-216	1	3	1	2015-01-01	Jan	N	Y	I	X	0	2.875	12.75	0	< 4	-0.693147	0	n	0	n	m	Sukuma	y	9	2.25129
1131-218	1	3	1	2015-01-01	Jan	N	Y	I	N	0	4.75	7.83333	5	4 - 9	1.70475	3	y	0	n	m	Sukuma	y	35	3.56953
1132-1	1	3	2	2015-01-01	Jan	N	Y	I	Y	1	8.75	5.5	12	9 - 15	2.52573	0	n	0	n	m	Gogo	n	4	1.50408
1132-2	1	3	2	2015-01-01	Jan	N	Y	I	Y	1	9.75	14.75	10	9 - 15	2.35138	0	n	0	n	m	Gogo	n	3	1.25276
1132-3	1	3	2	2015-01-01	Jan	N	Y	I	Y	1	10.625	10	10	9 - 15	2.35138	0	n	0	n	m	Sukuma	y	1	0.405465
1132-4	1	3	2	2015-01-01	Jan	N	Y	I	X	0	0	0	0	< 4	-0.693147	0	n	0	n	m	Fipa	n	3	1.25276
1132-5	1	3	2	2015-01-01	Jan	N	Y	I	N	0	2.57143	7.75	1	< 4	0.405465	0	n	0	n	f	Gogo	n	7	2.0149
1132-6	1	3	2	2015-01-01	Jan	N	Y	I	X	0	0	0	0	< 4	-0.693147	0	n	0	n	m	Gogo	n	3	1.25276
1132-7	1	3	2	2015-01-01	Jan	N	Y	I	X	0	0.625	0	0	< 4	-0.693147	0	n	0	n	f	Mbulu	n	220	5.3959
1132-8	1	3	2	2015-01-01	Jan	N	Y	I	N	0	9	6.625	6	4 - 9	1.8718	0	n	0	n	f	Gogo	n	1	0.405465
1132-9	1	3	2	2015-01-01	Jan	N	Y	I	X	0	0	0	0	< 4	-0.693147	0	n	0	n	m	Gogo	n	1	0.405465
1132-10	1	3	2	2015-01-01	Jan	N	Y	I	Y	1	13	11	15	>= 15	2.74084	0	n	0	n	m	Gogo	n	1	0.405465
1132-11	1	3	2	2015-01-01	Jan	N	Y	I	X	0	0	0	0	< 4	-0.693147	0	n	0	n	m	Gogo	n	12	2.52573
1132-12	1	3	2	2015-01-01	Jan	N	Y	I	X	0	0	0	0	< 4	-0.693147	0	n	5	y	m	Gogo	n	16	2.80336
1132-13	1	3	2	2015-01-01	Jan	N	Y	I				18				0	n	0	n	m			10	2.35138
1132-319	1	3	2	2015-01-01	Jan	N	Y	I	Y	1	22.75	16.6667	19	>= 15	2.97041	0	n	0	n	f	Gogo	n	1	0.405465
1132-320	1	3	2	2015-01-01	Jan	N	Y	I	N	0	23.625	0.666667	30	>= 15	3.41773	0	n	0	n	f	Gogo	n	4	1.50408
1132-14	1	3	2	2015-01-01	Jan	N	Y	I	N	0	23.125	18.25	21	>= 15	3.06805	0	n	0	n	m	Gogo	n	12	2.52573
1132-15	1	3	2	2015-01-01	Jan	N	Y	I	N	0	4	13.5	3	< 4	1.25276	0	n	0	n	m	Gogo	n	5	1.70475
1132-16	1	3	2	2015-01-01	Jan	N	Y	I	N	0	8.625	1.5	12	9 - 15	2.52573	0	n	30	y	m			99	4.60016
1132-17	1	3	2	2015-01-01	Jan	N	Y	I	N	0	11.625	13.25	21	>= 15	3.06805	0	n	0	n	f	Gogo	n	4	1.50408
1132-316	1	3	2	2015-01-01	Jan	N	Y	I	X	0	0	0	0	< 4	-0.693147	0	n	0	n	f	Gogo	n	9	2.25129
1132-317	1	3	2	2015-01-01	Jan	N	Y	I	X	0	0	0	0	< 4	-0.693147	20	y	20	y	f	Gogo	n	269	5.59657
1132-321	1	3	2	2015-01-01	Jan	N	Y	I	X	0	7.875	9.25	3	< 4	1.25276	0	n	0	n	m	Gogo	n	3	1.25276
1132-322	1	3	2	2015-01-01	Jan	N	Y	I	N	0	11.125	8	13	9 - 15	2.60269	4	y	44	y	m	Gogo	n	192	5.2601
1132-323	1	3	2	2015-01-01	Jan	N	Y	I	X	0	0	0	0	< 4	-0.693147	0	n	0	n	m	Gogo	n	9	2.25129
1132-325	1	3	2	2015-01-01	Jan	N	Y	I	Y	1	8	0	6	4 - 9	1.8718	35	y	15	y	m	Gogo	n	407	6.01004
1132-326	1	3	2	2015-01-01	Jan	N	Y	I	Y	1	17.375	21.25	17	>= 15	2.8622	7	y	20	y	m	Sukuma	y	142	4.95934
1132-327	1	3	2	2015-01-01	Jan	N	Y	I				9.66667				0	n	0	n	m			6	1.8718
1132-328	1	3	2	2015-01-01	Jan	N	Y	I	Y	1	7.25	18.5	23	>= 15	3.157	0	n	16	y	m	Sukuma	y	52	3.96081
1132-329	1	3	2	2015-01-01	Jan	N	Y	I	Y	1	3.28571	4.5	5	4 - 9	1.70475	0	n	0	n	f			3	1.25276
1132-330	1	3	2	2015-01-01	Jan	N	Y	I	Y	1	11.125	19.25	12	9 - 15	2.52573	7	y	20	y	m	Sukuma	y	142	4.95934
1132-331	1	3	2	2015-01-01	Jan	N	Y	I	N	0	12.5	10.75	16	>= 15	2.80336	10	y	25	y	m	Sukuma	y	205	5.32545
1133-123	1	3	3	2015-01-01	Jan	N	Y	I	X	0	0	0	0	< 4	-0.693147	0	n	0	n	m	Gogo	n	11	2.44235
1133-124	1	3	3	2015-01-01	Jan	N	Y	I	N	0	4.375	5.75	6	4 - 9	1.8718	0	n	20	y	m	Gogo	n	71	4.2697
1133-125	1	3	3	2015-01-01	Jan	N	Y	I	N	0	9.5	1	11	9 - 15	2.44235	0	n	0	n	m	Gogo	n	12	2.52573
1133-127	1	3	3	2015-01-01	Jan	N	Y	I	N	0	5.125	6.25	9	9 - 15	2.25129	0	n	0	n	m	Gogo	n	7	2.0149
1133-128	1	3	3	2015-01-01	Jan	N	Y	I	N	0	12.875	8	10	9 - 15	2.35138	3	y	13	y	m	Gogo	n	76	4.33729
1133-132	1	3	3	2015-01-01	Jan	N	Y	I	X	0	0	0	0	< 4	-0.693147	0	n	0	n	m	Gogo	n	1	0.405465
1133-133	1	3	3	2015-01-01	Jan	N	Y	I	X	0	0	1.4	0	< 4	-0.693147	0	n	0	n	m	Gogo	n	3	1.25276
1133-134	1	3	3	2015-01-01	Jan	N	Y	I	X	0	0.25	19.75	0	< 4	-0.693147	0	n	0	n	m	Gogo	n	43	3.77276
1133-136	1	3	3	2015-01-01	Jan	N	Y	I	N	0	3.5	2.75	1	< 4	0.405465	0	n	0	n	m			3	1.25276
1133-137	1	3	3	2015-01-01	Jan	N	Y	I	X	0	11	0.25	0	< 4	-0.693147	6	y	0	n	f	Gogo	n	69	4.24133
1133-139	1	3	3	2015-01-01	Jan	N	Y	I	N	0	17.125	10.5	19	>= 15	2.97041	2	y	12	y	f	Gogo	n	59	4.08598
1133-140	1	3	3	2015-01-01	Jan	N	Y	I	N	0	11.625	16.625	11	9 - 15	2.44235	0	n	13	y	m	Gogo	n	48	3.88156
1141-575	1	4	1	2015-01-01	Jan	N	Y	I	N	0	3.625	15.625	4	4 - 9	1.50408	4	y	10	y	m	Gogo	n	79	4.37576
1141-576	1	4	1	2015-01-01	Jan	N	Y	I	X	0	0	0	0	< 4	-0.693147	0	n	0	n	f	Gogo	n	3	1.25276
1141-577	1	4	1	2015-01-01	Jan	N	Y	I	X	0	0	0	0	< 4	-0.693147	0	n	0	n	m	Gogo	n	3	1.25276
1141-578	1	4	1	2015-01-01	Jan	N	Y	I	N	0	13.2857	11	12.5	9 - 15	2.56495	0	n	0	n	m	Gogo	n	12	2.52573
1141-579	1	4	1	2015-01-01	Jan	N	Y	I	N	0	19	15.75	24	>= 15	3.19867	13	y	15	y	m			191	5.25489
1141-580	1	4	1	2015-01-01	Jan	N	Y	I	N	0	23.625	32.125	15	>= 15	2.74084	7	y	0	n	m	Gogo	n	80	4.38826
1141-582A	1	4	1	2015-01-01	Jan	N	Y	I	X	0	1.125	0	0	< 4	-0.693147	2	y	0	n	f	Gogo	n	76	4.33729
1141-582B	1	4	1	2015-01-01	Jan	N	Y	I			0										Gogo	n
1142-386	1	4	2	2015-01-01	Jan	N	Y	I	X	0	0.125	0	0	< 4	-0.693147	2	y	0	n	m	Gogo	n	31	3.44999
1142-387	1	4	2	2015-01-01	Jan	N	Y	I	N	0	11	14	9	9 - 15	2.25129	4	y	20	y	f	Gogo	n	109	4.69592
1142-388	1	4	2	2015-01-01	Jan	N	Y	I	N	0	21.875	11.875	19	>= 15	2.97041	0	n	0	n	m	Gogo	n	7	2.0149
1142-389	1	4	2	2015-01-01	Jan	N	Y	I								0	n	0	n	m			11	2.44235
1142-390	1	4	2	2015-01-01	Jan	N	Y	I	Y	1	15.75	15.625	13	9 - 15	2.60269	0	n	0	n	f	Gogo	n	3	1.25276
1142-391	1	4	2	2015-01-01	Jan	N	Y	I	X	0	0	0	0	< 4	-0.693147	0	n	0	n	m	Gogo	n	11	2.44235
1142-392	1	4	2	2015-01-01	Jan	N	Y	I	N	0	7	0	5	4 - 9	1.70475	4	y	3	y	m	Gogo	n	50	3.92197
1143-343	1	4	3	2015-01-01	Jan	N	Y	I	X	0	0	0	0	< 4	-0.693147	0	n	0	n	f	Gogo	n	0	-0.693147
1143-344	1	4	3	2015-01-01	Jan	N	Y	I	N	0	8.125	6.375	4	4 - 9	1.50408	0	n	0	n	m	Gogo	n	10	2.35138
1143-345	1	4	3	2015-01-01	Jan	N	Y	I	Y	1	14.375	15.125	20	>= 15	3.02042	4	y	0	n	m	Gogo	n	54	3.9982
1143-346	1	4	3	2015-01-01	Jan	N	Y	I	N	0	12.5	14	14	9 - 15	2.67415	0	n	0	n	m	Gogo	n	1	0.405465
1143-347	1	4	3	2015-01-01	Jan	N	Y	I	N	0	13.625	8.5	6	4 - 9	1.8718	2	y	1	y	m	Gogo	n	37	3.62434
1143-348	1	4	3	2015-01-01	Jan	N	Y	I	Y	1	15.4	24.125	15	>= 15	2.74084	0	n	6	y	m			37	3.62434
1143-349	1	4	3	2015-01-01	Jan	N	Y	I								0	n	0	n	m			12	2.52573
1144-430	1	4	4	2015-01-01	Jan	N	Y	I	X	0	0	2.5	0	< 4	-0.693147						Gogo	n
1144-431	1	4	4	2015-01-01	Jan	N	Y	I	X	0	0	0	0	< 4	-0.693147	2	y	8	y	m	Gogo	n	45	3.81771
1144-432	1	4	4	2015-01-01	Jan	N	Y	I	N	0	5.5	2	3	< 4	1.25276	0	n	0	n	f	Gogo	n	1	0.405465
1144-433	1	4	4	2015-01-01	Jan	N	Y	I	N	0	17.25	19.6667	17	>= 15	2.8622	25	y	0	n	m	Sukuma	y	259	5.55876
1144-434	1	4	4	2015-01-01	Jan	N	Y	I	X	0	0	19.5	0	< 4	-0.693147	35	y	30	y	m	Sukuma	y	447	6.10368
1144-435	1	4	4	2015-01-01	Jan	N	Y	I	X	0	0	0	0	< 4	-0.693147	0	n	0	n	f	Gogo	n	9	2.25129
1144-437	1	4	4	2015-01-01	Jan	N	Y	I	N	0	3.75	25	5	4 - 9	1.70475	50	y	25	y	m	Sukuma	y	657	6.48844
1144-438	1	4	4	2015-01-01	Jan	N	Y	I	Y	1	56.625	54.125	76.5	>= 15	4.34381	40	y	50	y	m	Gogo	n	591	6.38266
1144-439	1	4	4	2015-01-01	Jan	N	Y	I	N	0	2	2	5	4 - 9	1.70475	0	n	0	n	m	Gogo	n	9	2.25129
1144-440	1	4	4	2015-01-01	Jan	N	Y	I	Y	1	9.25	8	11	9 - 15	2.44235	0	n	0	n	m	Gogo	n	9	2.25129
1144-442	1	4	4	2015-01-01	Jan	N	Y	I	X	0	0	0	0	< 4	-0.693147	35	y	70	y	m	Gogo	n	636	6.45598
1144-443	1	4	4	2015-01-01	Jan	N	Y	I	Y	1	10.625	5.75	14	9 - 15	2.67415	0	n	0	n	m	Gogo	n	17	2.8622
1144-444	1	4	4	2015-01-01	Jan	N	Y	I	Y	1	11.75	9.5	11	9 - 15	2.44235	0	n	0	n	m	Gogo	n	25	3.23868
1144-445	1	4	4	2015-01-01	Jan	N	Y	I	Y	1	10.25	7.5	4	4 - 9	1.50408	0	n	0	n	m	Gogo	n	12	2.52573
1144-446	1	4	4	2015-01-01	Jan	N	Y	I	Y	1	44.875	22.6667	56	>= 15	4.03424	0	n	10	y	m	Gogo	n	276	5.62221
1144-447	1	4	4	2015-01-01	Jan	N	Y	I	Y	1	28.625	27.2857	30	>= 15	3.41773	0	n	0	n	m	Gogo	n	1	0.405465
1144-448	1	4	4	2015-01-01	Jan	N	Y	I	Y	1	13.5	9	16	>= 15	2.80336	8	y	9	y	f	Gogo	n	136	4.91632
1144-449	1	4	4	2015-01-01	Jan	N	Y	I	X	0	9.375	0	0	< 4	-0.693147	0	n	0	n	m	Gogo	n	20	3.02042
1144-450	1	4	4	2015-01-01	Jan	N	Y	I				6.5				0	n	0	n	m			1	0.405465
1144-451	1	4	4	2015-01-01	Jan	N	Y	I	X	0	0.25	11	0	< 4	-0.693147	0	n	0	n	m			5	1.70475
1144-452	1	4	4	2015-01-01	Jan	N	Y	I	Y	1	4.28571	0.25	6	4 - 9	1.8718	0	n	0	n	m	Gogo	n	12	2.52573
1144-453	1	4	4	2015-01-01	Jan	N	Y	I	Y	1	9.125	5.625	6	4 - 9	1.8718						Gogo	n
1144-455	1	4	4	2015-01-01	Jan	N	Y	I	X	0	0	0.333333	0	< 4	-0.693147	0	n	0	n	m	Gogo	n	9	2.25129
1144-456	1	4	4	2015-01-01	Jan	N	Y	I	N	0	5.625	5.25	4	4 - 9	1.50408	0	n	0	n	f	Gogo	n	13	2.60269
1144-457	1	4	4	2015-01-01	Jan	N	Y	I			6.5	14.7143				0	n	11	y	f	Gogo	n	34	3.54096
1144-458	1	4	4	2015-01-01	Jan	N	Y	I	N	0	11.5	22.3333	10	9 - 15	2.35138	50	y	18	y	m	Sukuma	y	584	6.37076
1144-459	1	4	4	2015-01-01	Jan	N	Y	I	X	0	5	12.5	0	< 4	-0.693147	2	y	0	n	m	Gogo	n	32	3.48124
1144-460	1	4	4	2015-01-01	Jan	N	Y	I	Y	1	12.25	14.75	10	9 - 15	2.35138	7	y	18	y	m	Gogo	n	138	4.93087
1144-461	1	4	4	2015-01-01	Jan	N	Y	I				0				30	y	25	y	f			384	5.95194
1144-462	1	4	4	2015-01-01	Jan	N	Y	I	X	0	0	0	0	< 4	-0.693147	0	n	0	n	f	Gogo	n	1	0.405465
1144-463	1	4	4	2015-01-01	Jan	N	Y	I	Y	1	21.5	3	12	9 - 15	2.52573	0	n	0	n	f	Gogo	n	9	2.25129
1144-464	1	4	4	2015-01-01	Jan	N	Y	I	X	0	0	0	0	< 4	-0.693147	0	n	0	n	m	Hehe	n	7	2.0149
1144-465	1	4	4	2015-01-01	Jan	N	Y	I	N	0	6.375	0.5	3	< 4	1.25276	9	y	0	n	m	Hehe	n	103	4.63957
1144-466	1	4	4	2015-01-01	Jan	N	Y	I	X	0	0	0	0	< 4	-0.693147	2	y	16	y	m	Gogo	n	69	4.24133
1144-581	1	4	4	2015-01-01	Jan	N	Y	I	N	0	13.5	7.5	17	>= 15	2.8622	0	n	0	n	m	Gogo	n	1	0.405465
1111-17	1	1	1	2015-03-01	Mar	N	Y	D	X	0	0	0	0	< 4	-0.693147	0	n	0	n	m	Gogo	n	12	2.52573
1111-18	1	1	1	2015-03-01	Mar	N	Y	D	Y	1	25.5714	20.5	23	>= 15	3.157	0	n	2	y	m	Gogo	n	15	2.74084
1111-23	1	1	1	2015-03-01	Mar	N	Y	D	Y	1	16.7143	10.75	8	4 - 9	2.14007	0	n	0	n	m	Gogo	n	3	1.25276
1111-25	1	1	1	2015-03-01	Mar	N	Y	D	X	0	0	0	0	< 4	-0.693147	0	n	0	n	f			1	0.405465
1111-38	1	1	1	2015-03-01	Mar	N	Y	D	X	0	0	0	0	< 4	-0.693147	0	n	0	n	f	Hehe	n	66	4.1972
1111-40	1	1	1	2015-03-01	Mar	N	Y	D			0	0				0	n	0	n	f	Nyamwezi	n	6	1.8718
1111-41	1	1	1	2015-03-01	Mar	N	Y	D	X	0	0	0	0	< 4	-0.693147	0	n	0	n	m	Nyamwezi	n	2	0.916291
1111-227	1	1	1	2015-03-01	Mar	N	Y	D	Y	1	4.71429	6.5	4	4 - 9	1.50408	4	y	10	y	m	Gogo	n	82	4.4128
1111-229	1	1	1	2015-03-01	Mar	N	Y	D	Y	1	10.1429	8.5	12	9 - 15	2.52573	0	n	0	n	m	Gogo	n	9	2.25129
1111-230	1	1	1	2015-03-01	Mar	N	Y	D	Y	1	23.4286	13	18.5	>= 15	2.94444	0	n	0	n	m	Gogo	n	57	4.05178
1111-238	1	1	1	2015-03-01	Mar	N	Y	D	Y	1	15.1429	1.5	7	4 - 9	2.0149	0	n	0	n	m	Gogo	n	9	2.25129
1112-4	1	1	2	2015-03-01	Mar	Y	Y	D	N	0	1.5		2	< 4	0.916291	0	n	5	y	m	Gogo	n	76	4.33729
1112-5	1	1	2	2015-03-01	Mar	Y	Y	D	Y	1	1.71429	0	0.5	< 4	0	0	n	0	n	m	Gogo	n	1	0.405465
1112-6	1	1	2	2015-03-01	Mar	Y	Y	D	Y	1	8.57143	7.25	3	< 4	1.25276	1	y	0	n	m	Gogo	n	19	2.97041
1112-7	1	1	2	2015-03-01	Mar	Y	Y	D	X	0	0	0	0	< 4	-0.693147	0	n	0	n	m	Gogo	n	3	1.25276
1112-8	1	1	2	2015-03-01	Mar	Y	Y	D	X	0	0	0	0	< 4	-0.693147	10	y	7	y	m	Gogo	n	130	4.87137
1112-9	1	1	2	2015-03-01	Mar	Y	Y	D	X	0	0.285714	0	0	< 4	-0.693147	0	n	0	n	m	Gogo	n	7	2.0149
1112-10	1	1	2	2015-03-01	Mar	Y	Y	D	N	0	13.8571	25.25	11	9 - 15	2.44235	0	n	0	n	m	Gogo	n	9	2.25129
1112-11	1	1	2	2015-03-01	Mar	Y	Y	D	X	0	0	0	0	< 4	-0.693147	0	n	0	n	f	Gogo	n	1	0.405465
1112-12	1	1	2	2015-03-01	Mar	Y	Y	D	Y	1	13.1429	20	14.5	9 - 15	2.70805	0	n	0	n	f	Gogo	n	1	0.405465
1112-13	1	1	2	2015-03-01	Mar	Y	Y	D	N	0	8	5	4	4 - 9	1.50408	0	n	0	n	m	Gogo	n	6	1.8718
1112-14	1	1	2	2015-03-01	Mar	Y	Y	D	Y	1	15.5	19.25	21	>= 15	3.06805	0	n	0	n	m	Makua	n	14	2.67415
1112-27	1	1	2	2015-03-01	Mar	Y	Y	D	X	0	0	0	0	< 4	-0.693147	4	y	0	n	m	Gogo	n	43	3.77276
1112-33	1	1	2	2015-03-01	Mar	Y	Y	D	Y	1	6.85714	1.5	3	< 4	1.25276	0	n	0	n	m	Hehe	n	3	1.25276
1112-258	1	1	2	2015-03-01	Mar	Y	Y	D	N	0	0.571429	3.5	1	< 4	0.405465	0	n	0	n	m	Ngoni	n	9	2.25129
1112-264	1	1	2	2015-03-01	Mar	Y	Y	D	X	0	0	0	0	< 4	-0.693147	0	n	0	n	m	Pare	n	14	2.67415
1112-265	1	1	2	2015-03-01	Mar	Y	Y	D	X	0	1.2	0	0	< 4	-0.693147	0	n	0	n	m	Gogo	n	9	2.25129
1112-266	1	1	2	2015-03-01	Mar	Y	Y	D	X	0	0.285714	0	0	< 4	-0.693147	0	n	0	n	m	Gogo	n	7	2.0149
1112-267	1	1	2	2015-03-01	Mar	Y	Y	D	X	0	0	0	0	< 4	-0.693147	0	n	0	n	f	Gogo	n	6	1.8718
1112-268	1	1	2	2015-03-01	Mar	Y	Y	D	Y	1	26.1667	13	29.5	>= 15	3.4012	0	n	0	n	m	Gogo	n	66	4.1972
1112-318	1	1	2	2015-03-01	Mar	Y	Y	D	X	0	6.57143	5.75	0	< 4	-0.693147	0	n	0	n	m	Gogo	n	2	0.916291
1112-323	1	1	2	2015-03-01	Mar	Y	Y	D	X	0	0	0	0	< 4	-0.693147	0	n	0	n	f	Gogo	n	13	2.60269
1112-519	1	1	2	2015-03-01	Mar	Y	Y	D	X	0	0	0	0	< 4	-0.693147	0	n	0	n	f	Gogo	n	3	1.25276
1112-545	1	1	2	2015-03-01	Mar	Y	Y	D	Y	1	5.14286	4	4	4 - 9	1.50408	0	n	0	n	m	Nyaturu	n	9	2.25129
1113-271	1	1	3	2015-03-01	Mar	Y	Y	D	Y	1	11.75	7	7	4 - 9	2.0149	0	n	0	n	m	Gogo	n	3	1.25276
1113-280	1	1	3	2015-03-01	Mar	Y	Y	D	X	0	4	4.5	0	< 4	-0.693147	3	y	5	y	m			50	3.92197
1113-282	1	1	3	2015-03-01	Mar	Y	Y	D	Y	1	12.375	4.25	8	4 - 9	2.14007	4	y	14	y	m	Nyaturu	n	96	4.56954
1113-293	1	1	3	2015-03-01	Mar	Y	Y	D	X	0	0	0	0	< 4	-0.693147	0	n	0	n	m	Gogo	n	9	2.25129
1113-294	1	1	3	2015-03-01	Mar	Y	Y	D	Y	1	10.375	6.25	6	4 - 9	1.8718	21	y	11	y	f	Gogo	n	250	5.52346
1113-295	1	1	3	2015-03-01	Mar	Y	Y	D	Y	1	14.25	10.5	8.5	4 - 9	2.19722	0	n	0	n	m	Gogo	n	9	2.25129
1113-317	1	1	3	2015-03-01	Mar	Y	Y	D	X	0	0	0	0	< 4	-0.693147	0	n	0	n	f	Gogo	n	3	1.25276
1113-506	1	1	3	2015-03-01	Mar	Y	Y	D	X	0	0	0	0	< 4	-0.693147	0	n	0	n	f	Gogo	n	1	0.405465
1113-522	1	1	3	2015-03-01	Mar	Y	Y	D								0	n	0	n	f			0	-0.693147
1113-523	1	1	3	2015-03-01	Mar	Y	Y	D	X	0	0	0	0	< 4	-0.693147	0	n	0	n	m	Gogo	n	1	0.405465
1113-525	1	1	3	2015-03-01	Mar	Y	Y	D	X	0	0	0	0	< 4	-0.693147	0	n	0	n	f	Gogo	n	1	0.405465
1113-529	1	1	3	2015-03-01	Mar	Y	Y	D	X	0	0	5.75	0	< 4	-0.693147	2	y	0	n	m	Gogo	n	29	3.38439
1113-531	1	1	3	2015-03-01	Mar	Y	Y	D	X	0	0	0	0	< 4	-0.693147	0	n	0	n	f	Gogo	n	5	1.70475
1113-533	1	1	3	2015-03-01	Mar	Y	Y	D	Y	1	31.625	13.75	15	>= 15	2.74084	0	n	0	n	m	Gogo	n	14	2.67415
1113-534	1	1	3	2015-03-01	Mar	Y	Y	D	X	0	0.25	0	0	< 4	-0.693147	0	n	0	n	m	Gogo	n	9	2.25129
1113-535	1	1	3	2015-03-01	Mar	Y	Y	D	Y	1	17.625	21.25	14	9 - 15	2.67415	0	n	0	n	f	Gogo	n	1	0.405465
1113-536	1	1	3	2015-03-01	Mar	Y	Y	D								0	n	0	n	f			3	1.25276
1113-537	1	1	3	2015-03-01	Mar	Y	Y	D	Y	1	28.125	25.5	22	>= 15	3.11352	0	n	11	y	m	Gogo	n	45	3.81771
1113-546	1	1	3	2015-03-01	Mar	Y	Y	D	X	0	0	0	0	< 4	-0.693147	0	n	0	n	f	Gogo	n	3	1.25276
1114-554	1	1	4	2015-03-01	Mar	Y	Y	D	N	0	14.625	14.75	17	>= 15	2.8622	0	n	3	y	m	Gogo	n	18	2.91777
1114-597	1	1	4	2015-03-01	Mar	Y	Y	D	Y	1	11.125	6.5	6	4 - 9	1.8718	0	n	0	n	m	Gogo	n	2	0.916291
1114-600	1	1	4	2015-03-01	Mar	Y	Y	D	Y	1	12.75	15.6667	13	9 - 15	2.60269	0	n	0	n	f	Gogo	n	1	0.405465
1114-614	1	1	4	2015-03-01	Mar	Y	Y	D	Y	1	26.625	2.5	2	< 4	0.916291	40	y	40	y	m	Gogo	n	529	6.27193
1114-624	1	1	4	2015-03-01	Mar	Y	Y	D	Y	1	21.75	29.25	12	9 - 15	2.52573	0	n	0	n	f	Gogo	n	3	1.25276
1114-632	1	1	4	2015-03-01	Mar	Y	Y	D	Y	1	7.625	2	4	4 - 9	1.50408	0	n	0	n	m	Gogo	n	3	1.25276
1121-599	1	2	1	2015-03-01	Mar	Y	Y	D	Y	1	21.5714	13	14	9 - 15	2.67415	0	n	0	n	f	Gogo	n	5	1.70475
1121-600	1	2	1	2015-03-01	Mar	Y	Y	D	Y	1	4.14286	0.5	1	< 4	0.405465	0	n	0	n	f			3	1.25276
1121-601	1	2	1	2015-03-01	Mar	Y	Y	D	X	0	0.714286	4.25	0	< 4	-0.693147	0	n	0	n	f	Rangi	n	3	1.25276
1121-603	1	2	1	2015-03-01	Mar	Y	Y	D	X	0	0.142857	0	0	< 4	-0.693147	4	y	21	y	f	Haya	n	108	4.68675
1121-604	1	2	1	2015-03-01	Mar	Y	Y	D	X	0	0	0	0	< 4	-0.693147	0	n	0	n	f	Gogo	n	9	2.25129
1121-605	1	2	1	2015-03-01	Mar	Y	Y	D								0	n	0	n	m			13	2.60269
1121-606	1	2	1	2015-03-01	Mar	Y	Y	D	Y	1	11.8571	10.75	11	9 - 15	2.44235	0	n	0	n	f	Gogo	n	6	1.8718
1121-607	1	2	1	2015-03-01	Mar	Y	Y	D	X	0	0	0	0	< 4	-0.693147	1	y	8	y	m	Gogo	n	41	3.72569
1121-608	1	2	1	2015-03-01	Mar	Y	Y	D	Y	1	8.2	2.75	6.5	4 - 9	1.94591	0	n	0	n	m			3	1.25276
1121-610	1	2	1	2015-03-01	Mar	Y	Y	D	X	0	0	0	0	< 4	-0.693147	0	n	0	n	f	Gogo	n	3	1.25276
1121-611	1	2	1	2015-03-01	Mar	Y	Y	D	Y	1	30.5714	29.5	28	>= 15	3.3499	0	n	0	n	m	Hehe	n	21	3.06805
1121-612	1	2	1	2015-03-01	Mar	Y	Y	D	X	0	0	0	0	< 4	-0.693147	0	n	0	n	m	Gogo	n	9	2.25129
1121-613	1	2	1	2015-03-01	Mar	Y	Y	D	X	0	0	0	0	< 4	-0.693147	2	y	0	n	m	Gogo	n	23	3.157
1121-614	1	2	1	2015-03-01	Mar	Y	Y	D	Y	1	24	10.75	19	>= 15	2.97041	32	y	63	y	m	Gogo	n	523	6.26054
1121-615	1	2	1	2015-03-01	Mar	Y	Y	D	X	0	1.66667	0	0	< 4	-0.693147	2	y	12	y	m	Gogo	n	68	4.22683
1121-616	1	2	1	2015-03-01	Mar	Y	Y	D	X	0	0	0	0	< 4	-0.693147	0	n	0	n	f	Gogo	n	3	1.25276
1121-617	1	2	1	2015-03-01	Mar	Y	Y	D				0				0	n	0	n	f			3	1.25276
1121-618	1	2	1	2015-03-01	Mar	Y	Y	D	X	0	0	1.5	0	< 4	-0.693147	0	n	1	y	f	Gogo	n	12	2.52573
1121-621	1	2	1	2015-03-01	Mar	Y	Y	D			12.2	7									Gogo	n
1121-622	1	2	1	2015-03-01	Mar	Y	Y	D	X	0	0	0	0	< 4	-0.693147	6	y	20	y	f	Gogo	n	127	4.84812
1121-624	1	2	1	2015-03-01	Mar	Y	Y	D	Y	1	1.16667	0	1	< 4	0.405465	0	n	0	n	f	Gogo	n	2	0.916291
1121-626	1	2	1	2015-03-01	Mar	Y	Y	D								0	n	0	n	f	Gogo	n	5	1.70475
1121-627	1	2	1	2015-03-01	Mar	Y	Y	D	Y	1	15.7143	5	9.5	9 - 15	2.30259	0	n	7	y	f	Gogo	n	26	3.27714
1121-628	1	2	1	2015-03-01	Mar	Y	Y	D	Y	1	2.85714	0.5	1	< 4	0.405465	0	n	0	n	f	Gogo	n	1	0.405465
1121-629	1	2	1	2015-03-01	Mar	Y	Y	D	X	0	0	0	0	< 4	-0.693147	2	y	0	n	m	Gogo	n	25	3.23868
1121-630	1	2	1	2015-03-01	Mar	Y	Y	D	Y	1	9.57143	2	4	4 - 9	1.50408	0	n	0	n	f	Gogo	n	3	1.25276
1121-632	1	2	1	2015-03-01	Mar	Y	Y	D	X	0	0	0	0	< 4	-0.693147	0	n	0	n	m	Gogo	n	11	2.44235
1121-633	1	2	1	2015-03-01	Mar	Y	Y	D	Y	1	2.85714	0.5	2	< 4	0.916291	45	y	30	y	m	Sukuma	y	601	6.39943
1121-774	1	2	1	2015-03-01	Mar	Y	Y	D	Y	1	1	0	1	< 4	0.405465	0	n	0	n	m	Gogo	n	11	2.44235
1121-784	1	2	1	2015-03-01	Mar	Y	Y	D	X	0	0	0	0	< 4	-0.693147	0	n	0	n	m	Gogo	n	9	2.25129
1122-766	1	2	2	2015-03-01	Mar	Y	Y	D				9				5	y	30	y	m			146	4.98703
1122-768	1	2	2	2015-03-01	Mar	Y	Y	D	Y	1	2.33333	0	5	4 - 9	1.70475	0	n	0	n	f	Gogo	n	5	1.70475
1122-769	1	2	2	2015-03-01	Mar	Y	Y	D	Y	1	1.5	2.25	2	< 4	0.916291	0	n	0	n	m	Gogo	n	7	2.0149
1122-770	1	2	2	2015-03-01	Mar	Y	Y	D	X	0	0	0.5	0	< 4	-0.693147	0	n	0	n	m	Gogo	n	1	0.405465
1122-771	1	2	2	2015-03-01	Mar	Y	Y	D								0	n	0	n	f			3	1.25276
1122-791	1	2	2	2015-03-01	Mar	Y	Y	D	Y	1	31.625	25	15	>= 15	2.74084	0	n	0	n	m	Hehe	n	5	1.70475
1123-758	1	2	3	2015-03-01	Mar	Y	Y	D	X	0	0	1	0	< 4	-0.693147	0	n	0	n	m	Gogo	n	16	2.80336
1123-759	1	2	3	2015-03-01	Mar	Y	Y	D	Y	1	12.25	7	25	>= 15	3.23868	0	n	1	y	m	Gogo	n	10	2.35138
1123-760	1	2	3	2015-03-01	Mar	Y	Y	D	X	0	0	0	0	< 4	-0.693147	0	n	0	n	m	Gogo	n	3	1.25276
1123-761	1	2	3	2015-03-01	Mar	Y	Y	D			2					20	y	25	y	m	Gogo	n	365	5.90127
1123-762	1	2	3	2015-03-01	Mar	Y	Y	D	Y	1	8	7.5	8	4 - 9	2.14007	1	y	0	n	m	Gogo	n	14	2.67415
1123-763	1	2	3	2015-03-01	Mar	Y	Y	D	Y	1	9.375	12	6	4 - 9	1.8718	0	n	0	n	f	Gogo	n	3	1.25276
1123-765	1	2	3	2015-03-01	Mar	Y	Y	D	X	0	0	0	0	< 4	-0.693147	0	n	0	n	m	Gogo	n	3	1.25276
1123-793	1	2	3	2015-03-01	Mar	Y	Y	D	Y	1	9.75	1.5	3	< 4	1.25276	0	n	0	n	m	Gogo	n	1	0.405465
1123-794	1	2	3	2015-03-01	Mar	Y	Y	D	Y	1	5.25	1.5	3	< 4	1.25276	0	n	0	n	m	Gogo	n	1	0.405465
1123-797	1	2	3	2015-03-01	Mar	Y	Y	D	X	0	0	0	0	< 4	-0.693147	0	n	0	n	m	Gogo	n	5	1.70475
1123-798	1	2	3	2015-03-01	Mar	Y	Y	D	X	0	0	0	0	< 4	-0.693147	0	n	0	n	m	Gogo	n	3	1.25276
1123-810	1	2	3	2015-03-01	Mar	Y	Y	D	Y	1	8.375	7.5	7	4 - 9	2.0149	0	n	10	y	m	Gogo	n	42	3.7495
1124-772	1	2	4	2015-03-01	Mar	Y	Y	D	X	0	0	0	0	< 4	-0.693147	0	n	0	n	m	Gogo	n	14	2.67415
1124-773	1	2	4	2015-03-01	Mar	Y	Y	D	Y	1	2.125	0	1.5	< 4	0.693147	0	n	2	y	m	Gogo	n	12	2.52573
1124-775	1	2	4	2015-03-01	Mar	Y	Y	D	X	0	0	0	0	< 4	-0.693147	0	n	0	n	m	Gogo	n	5	1.70475
1124-776	1	2	4	2015-03-01	Mar	Y	Y	D	Y	1	0.375	0	1	< 4	0.405465	0	n	0	n	f	Gogo	n	4	1.50408
1124-777	1	2	4	2015-03-01	Mar	Y	Y	D								0	n	0	n	f			3	1.25276
1124-779	1	2	4	2015-03-01	Mar	Y	Y	D	X	0	0	0	0	< 4	-0.693147	4	y	0	n	m	Gogo	n	54	3.9982
1124-780	1	2	4	2015-03-01	Mar	Y	Y	D								0	n	0	n	f			8	2.14007
1124-783	1	2	4	2015-03-01	Mar	Y	Y	D	Y	1	19.25	0	11.5	9 - 15	2.48491	0	n	0	n	f	Gogo	n	5	1.70475
1124-803	1	2	4	2015-03-01	Mar	Y	Y	D	Y	1	36.5	26.25	37	>= 15	3.62434	1	y	6	y	m	Gogo	n	39	3.6763
1124-804	1	2	4	2015-03-01	Mar	Y	Y	D	Y	1	10.5	11.5	13	9 - 15	2.60269	0	n	0	n	m	Gogo	n	6	1.8718
1124-805	1	2	4	2015-03-01	Mar	Y	Y	D	X	0	0	0	0	< 4	-0.693147	4	y	0	n	m	Gogo	n	45	3.81771
1124-812	1	2	4	2015-03-01	Mar	Y	Y	D	X	0	0	0	0	< 4	-0.693147	2	y	0	n	m	Gogo	n	34	3.54096
1131-122	1	3	1	2015-05-01	May	N	Y	I	N	0	7	6.125	7	4 - 9	2.0149	0	n	0	n	m	Gogo	n	6	1.8718
1131-141	1	3	1	2015-05-01	May	N	Y	I	X	0	0	0	0	< 4	-0.693147	0	n	0	n	f	Gogo	n	1	0.405465
1131-142	1	3	1	2015-05-01	May	N	Y	I	X	0	0	1.75	0	< 4	-0.693147	37	y	12	y	m	Gogo	n	430	6.06495
1131-143	1	3	1	2015-05-01	May	N	Y	I	N	0	5	6.75	10	9 - 15	2.35138	0	n	0	n	m	Gogo	n	12	2.52573
1131-144	1	3	1	2015-05-01	May	N	Y	I	Y	1	7.5	1.75	4	4 - 9	1.50408					m	Gogo	n
1131-145	1	3	1	2015-05-01	May	N	Y	I	X	0	5	25	0	< 4	-0.693147	4	y	3	y	f	Gogo	n	65	4.18205
1131-146	1	3	1	2015-05-01	May	N	Y	I	X	0	0	0	0	< 4	-0.693147	0	n	0	n	m	Gogo	n	2	0.916291
1131-211	1	3	1	2015-05-01	May	N	Y	I	Y	1	4	0.75	1	< 4	0.405465	0	n	12	y	m	Gogo	n	37	3.62434
1131-212	1	3	1	2015-05-01	May	N	Y	I	N	0	9.5	1	10	9 - 15	2.35138	8	y	5	y	m	Sukuma	y	107	4.67749
1131-213	1	3	1	2015-05-01	May	N	Y	I
1131-214	1	3	1	2015-05-01	May	N	Y	I
1131-215	1	3	1	2015-05-01	May	N	Y	I	N	0	4.5	16.5	3	< 4	1.25276	20	y	12	y	f	Sukuma	y	268	5.59285
1131-216	1	3	1	2015-05-01	May	N	Y	I	N	0	7.5	2.875	10	9 - 15	2.35138	0	n	0	n	m	Sukuma	y	8	2.14007
1131-218	1	3	1	2015-05-01	May	N	Y	I	N	0	7.5	4.75	4	4 - 9	1.50408	3	y	3	y	m	Sukuma	y	50	3.92197
1132-1	1	3	2	2015-05-01	May	N	Y	I	N	0	5	8.75	5	4 - 9	1.70475	0	n	4	y	f	Gogo	n	18	2.91777
1132-2	1	3	2	2015-05-01	May	N	Y	I	Y	1	16.5	9.75	14	9 - 15	2.67415	0	n	0	n	f	Gogo	n	3	1.25276
1132-3	1	3	2	2015-05-01	May	N	Y	I	Y	1	16	10.625	12	9 - 15	2.52573	0	n	0	n	m	Sukuma	y	0	-0.693147
1132-4	1	3	2	2015-05-01	May	N	Y	I	X	0	0	0	0	< 4	-0.693147	0	n	0	n	m	Fipa	n	13	2.60269
1132-5	1	3	2	2015-05-01	May	N	Y	I	N	0	2.5	2.57143	2	< 4	0.916291	0	n	0	n	f	Gogo	n	1	0.405465
1132-6	1	3	2	2015-05-01	May	N	Y	I	X	0	0	0	0	< 4	-0.693147	0	n	0	n	m	Gogo	n	1	0.405465
1132-7	1	3	2	2015-05-01	May	N	Y	I	X	0	0	0.625	0	< 4	-0.693147	3	y	0	n	f	Mbulu	n	265	5.58161
1132-8	1	3	2	2015-05-01	May	N	Y	I	N	0	17.25	9	17	>= 15	2.8622	0	n	0	n	f	Gogo	n	1	0.405465
1132-9	1	3	2	2015-05-01	May	N	Y	I	X	0	0	0	0	< 4	-0.693147	1	y	0	n	m	Gogo	n	61	4.11904
1132-10	1	3	2	2015-05-01	May	N	Y	I	Y	1	10.5	13	9	9 - 15	2.25129	0	n	0	n	m	Gogo	n	5	1.70475
1132-11	1	3	2	2015-05-01	May	N	Y	I	X	0	0	0	0	< 4	-0.693147	12	y	26	y	m	Gogo	n	281	5.64013
1132-12	1	3	2	2015-05-01	May	N	Y	I	X	0	0	0	0	< 4	-0.693147	0	n	0	n	m	Gogo	n	1	0.405465
1132-13	1	3	2	2015-05-01	May	N	Y	I
1132-319	1	3	2	2015-05-01	May	N	Y	I	Y	1	12	22.75	14	9 - 15	2.67415	0	n	0	n	f	Gogo	n	1	0.405465
1132-320	1	3	2	2015-05-01	May	N	Y	I	Y	1	14	23.625	16	>= 15	2.80336	0	n	8	y	m	Gogo	n	30	3.41773
1132-14	1	3	2	2015-05-01	May	N	Y	I	N	0	31.3333	23.125	22	>= 15	3.11352	0	n	0	n	f	Gogo	n	14	2.67415
1132-15	1	3	2	2015-05-01	May	N	Y	I	Y	1	6.33333	4	3	< 4	1.25276	4	y	2	y	m	Gogo	n	47	3.86073
1132-16	1	3	2	2015-05-01	May	N	Y	I			15	8.625	15	>= 15	2.74084	2	y	14	y	m			71	4.2697
1132-17	1	3	2	2015-05-01	May	N	Y	I	Y	1	8.33333	11.625	7	4 - 9	2.0149	0	n	0	n	m	Gogo	n	11	2.44235
1132-316	1	3	2	2015-05-01	May	N	Y	I	X	0	0	0	0	< 4	-0.693147	0	n	0	n	m	Gogo	n	9	2.25129
1132-317	1	3	2	2015-05-01	May	N	Y	I	X	0	0	0	0	< 4	-0.693147	0	n	0	n	m	Gogo	n	7	2.0149
1132-321	1	3	2	2015-05-01	May	N	Y	I	X	0	16.3333	7.875	5	4 - 9	1.70475	0	n	0	n	m	Gogo	n	9	2.25129
1132-322	1	3	2	2015-05-01	May	N	Y	I	Y	1	17.3333	11.125	26	>= 15	3.27714	5	y	22	y	m	Gogo	n	133	4.8941
1132-323	1	3	2	2015-05-01	May	N	Y	I	X	0	0	0	0	< 4	-0.693147	0	n	0	n	m	Gogo	n	9	2.25129
1132-325	1	3	2	2015-05-01	May	N	Y	I	N	0	13.3333	8	16	>= 15	2.80336	0	n	0	n	m	Gogo	n	7	2.0149
1132-326	1	3	2	2015-05-01	May	N	Y	I	Y	1	32	17.375	32	>= 15	3.48124	2	y	15	y	m	Sukuma	y	79	4.37576
1132-327	1	3	2	2015-05-01	May	N	Y	I
1132-328	1	3	2	2015-05-01	May	N	Y	I	Y	1	3	7.25	1	< 4	0.405465	0	n	0	n	m	Sukuma	y	0	-0.693147
1132-329	1	3	2	2015-05-01	May	N	Y	I				3.28571
1132-330	1	3	2	2015-05-01	May	N	Y	I	Y	1	14	11.125	18	>= 15	2.91777	0	n	0	n	m	Sukuma	y	14	2.67415
1132-331	1	3	2	2015-05-01	May	N	Y	I	N	0	14.6667	12.5	16	>= 15	2.80336	50	y	31	y	m	Sukuma	y	639	6.46069
1133-123	1	3	3	2015-05-01	May	N	Y	I	X	0	0	0	0	< 4	-0.693147	0	n	0	n	m	Gogo	n	3	1.25276
1133-124	1	3	3	2015-05-01	May	N	Y	I	X	0	0	4.375	0	< 4	-0.693147	0	n	19	y	f	Gogo	n	71	4.2697
1133-125	1	3	3	2015-05-01	May	N	Y	I	N	0	9.33333	9.5	14	9 - 15	2.67415	6	y	19	y	m	Gogo	n	128	4.85593
1133-127	1	3	3	2015-05-01	May	N	Y	I	X	0	0	5.125	0	< 4	-0.693147	0	n	0	n	m	Gogo	n	12	2.52573
1133-128	1	3	3	2015-05-01	May	N	Y	I	Y	1	24.3333	12.875	11	9 - 15	2.44235	30	y	13	y	m	Gogo	n	348	5.85364
1133-132	1	3	3	2015-05-01	May	N	Y	I	X	0	0	0	0	< 4	-0.693147	0	n	4	y	m	Gogo	n	13	2.60269
1133-133	1	3	3	2015-05-01	May	N	Y	I	X	0	0	0	0	< 4	-0.693147	0	n	0	n	f	Gogo	n	18	2.91777
1133-134	1	3	3	2015-05-01	May	N	Y	I	N	0	1.33333	0.25	2	< 4	0.916291	30	y	20	y	m	Gogo	n	361	5.89026
1133-136	1	3	3	2015-05-01	May	N	Y	I	N	0	1	3.5	1	< 4	0.405465	0	n	0	n	f			2	0.916291
1133-137	1	3	3	2015-05-01	May	N	Y	I	Y	1	22.6667	11	14	9 - 15	2.67415	5	y	15	y	m	Gogo	n	103	4.63957
1133-139	1	3	3	2015-05-01	May	N	Y	I	Y	1	5	17.125	7	4 - 9	2.0149	4	y	0	n	m	Gogo	n	51	3.94158
1133-140	1	3	3	2015-05-01	May	N	Y	I	Y	1	32	11.625	32	>= 15	3.48124	4	y	32	y	m	Gogo	n	148	5.00058
1141-575	1	4	1	2015-05-01	May	N	Y	I	N	0	3	3.625	3	< 4	1.25276	0	n	8	y	m	Gogo	n	33	3.51155
1141-576	1	4	1	2015-05-01	May	N	Y	I	X	0	0	0	0	< 4	-0.693147	0	n	0	n	m	Gogo	n	9	2.25129
1141-577	1	4	1	2015-05-01	May	N	Y	I	X	0	3.25	0	0	< 4	-0.693147	0	n	0	n	m	Gogo	n	9	2.25129
1141-578	1	4	1	2015-05-01	May	N	Y	I	N	0	27	13.2857	29	>= 15	3.38439	0	n	0	n	f	Gogo	n	14	2.67415
1141-579	1	4	1	2015-05-01	May	N	Y	I	Y	1	6	19	6	4 - 9	1.8718	20	y	42	y	f			344	5.84209
1141-580	1	4	1	2015-05-01	May	N	Y	I	N	0	28.5	23.625	30	>= 15	3.41773	7	y	0	n	f	Gogo	n	81	4.4006
1141-582A	1	4	1	2015-05-01	May	N	Y	I	N	0	1	1.125	1	< 4	0.405465	5	y	0	n	m	Gogo	n	56	4.03424
1141-582B	1	4	1	2015-05-01	May	N	Y	I	X	0	0	0	0	< 4	-0.693147						Gogo	n
1142-386	1	4	2	2015-05-01	May	N	Y	I	Y	1	7	0.125	6	4 - 9	1.8718	4	y	4	y	m	Gogo	n	64	4.16667
1142-387	1	4	2	2015-05-01	May	N	Y	I	Y	1	26	11	23	>= 15	3.157	7	y	26	y	m	Gogo	n	157	5.05943
1142-388	1	4	2	2015-05-01	May	N	Y	I	Y	1	16.25	21.875	17	>= 15	2.8622	7	y	4	y	m	Gogo	n	92	4.52721
1142-389	1	4	2	2015-05-01	May	N	Y	I
1142-390	1	4	2	2015-05-01	May	N	Y	I	Y	1	16.75	15.75	18	>= 15	2.91777	0	n	0	n	f	Gogo	n	1	0.405465
1142-391	1	4	2	2015-05-01	May	N	Y	I	X	0	0	0	0	< 4	-0.693147	0	n	0	n	m	Gogo	n	11	2.44235
1142-392	1	4	2	2015-05-01	May	N	Y	I	Y	1	6.5	7	8	4 - 9	2.14007	0	n	0	n	f	Gogo	n	1	0.405465
1143-343	1	4	3	2015-05-01	May	N	Y	I	X	0	0	0	0	< 4	-0.693147	0	n	0	n	f	Gogo	n	1	0.405465
1143-344	1	4	3	2015-05-01	May	N	Y	I	N	0	3.5	8.125	3	< 4	1.25276	0	n	0	n	m	Gogo	n	9	2.25129
1143-345	1	4	3	2015-05-01	May	N	Y	I	Y	1	18	14.375	14.5	9 - 15	2.70805	4	y	0	n	m	Gogo	n	54	3.9982
1143-346	1	4	3	2015-05-01	May	N	Y	I	N	0	8.5	12.5	7	4 - 9	2.0149	0	n	0	n	f	Gogo	n	1	0.405465
1143-347	1	4	3	2015-05-01	May	N	Y	I	Y	1	13.25	13.625	9.5	9 - 15	2.30259	2	y	0	n	m	Gogo	n	47	3.86073
1143-348	1	4	3	2015-05-01	May	N	Y	I				15.4
1143-349	1	4	3	2015-05-01	May	N	Y	I
1144-430	1	4	4	2015-05-01	May	N	Y	I	X	0	2	0	0	< 4	-0.693147	0	n	0	n	f	Gogo	n	1	0.405465
1144-431	1	4	4	2015-05-01	May	N	Y	I	X	0	0	0	0	< 4	-0.693147	2	y	16	y	f	Gogo	n	69	4.24133
1144-432	1	4	4	2015-05-01	May	N	Y	I	N	0	9.75	5.5	8.5	4 - 9	2.19722	0	n	0	n	f	Gogo	n	1	0.405465
1144-433	1	4	4	2015-05-01	May	N	Y	I	N	0	24.5	17.25	23	>= 15	3.157	17	y	10	y	m	Sukuma	y	224	5.41388
1144-434	1	4	4	2015-05-01	May	N	Y	I			8	0									Sukuma	y
1144-435	1	4	4	2015-05-01	May	N	Y	I	X	0	7.75	0	0	< 4	-0.693147	0	n	0	n	m	Gogo	n	6	1.8718
1144-437	1	4	4	2015-05-01	May	N	Y	I	N	0	9	3.75	6	4 - 9	1.8718	0	n	0	n	m	Sukuma	y	1	0.405465
1144-438	1	4	4	2015-05-01	May	N	Y	I	Y	1	44.25	56.625	44	>= 15	3.79549	54	y	30	y	m	Gogo	n	726	6.58824
1144-439	1	4	4	2015-05-01	May	N	Y	I	X	0	0	2	0	< 4	-0.693147	0	n	0	n	f	Gogo	n	1	0.405465
1144-440	1	4	4	2015-05-01	May	N	Y	I	Y	1	13.75	9.25	13	9 - 15	2.60269	0	n	0	n	m	Gogo	n	1	0.405465
1144-442	1	4	4	2015-05-01	May	N	Y	I	X	0	0	0	0	< 4	-0.693147	0	n	0	n	m	Gogo	n	1	0.405465
1144-443	1	4	4	2015-05-01	May	N	Y	I	Y	1	8.5	10.625	9	9 - 15	2.25129	0	n	0	n	f	Gogo	n	17	2.8622
1144-444	1	4	4	2015-05-01	May	N	Y	I	Y	1	25	11.75	18.5	>= 15	2.94444	0	n	0	n	f	Gogo	n	32	3.48124
1144-445	1	4	4	2015-05-01	May	N	Y	I	N	0	13	10.25	13.5	9 - 15	2.63906	0	n	0	n	m	Gogo	n	12	2.52573
1144-446	1	4	4	2015-05-01	May	N	Y	I	Y	1	32	44.875	32	>= 15	3.48124						Gogo	n
1144-447	1	4	4	2015-05-01	May	N	Y	I	Y	1	24.75	28.625	29	>= 15	3.38439	0	n	0	n	f	Gogo	n	0	-0.693147
1144-448	1	4	4	2015-05-01	May	N	Y	I	Y	1	19.6667	13.5	23.5	>= 15	3.17805	0	n	5	y	m	Gogo	n	23	3.157
1144-449	1	4	4	2015-05-01	May	N	Y	I	N	0	11.75	9.375	13	9 - 15	2.60269	0	n	0	n	m	Gogo	n	14	2.67415
1144-450	1	4	4	2015-05-01	May	N	Y	I
1144-451	1	4	4	2015-05-01	May	N	Y	I	N	0	17	0.25	17	>= 15	2.8622	0	n	0	n	m			10	2.35138
1144-452	1	4	4	2015-05-01	May	N	Y	I	N	0	2.33333	4.28571	2	< 4	0.916291	0	n	0	n	m	Gogo	n	11	2.44235
1144-453	1	4	4	2015-05-01	May	N	Y	I	Y	1	11.25	9.125	13.5	9 - 15	2.63906	15	y	0	n	m	Gogo	n	158	5.06575
1144-455	1	4	4	2015-05-01	May	N	Y	I	X	0	0	0	0	< 4	-0.693147	0	n	0	n	m	Gogo	n	1	0.405465
1144-456	1	4	4	2015-05-01	May	N	Y	I	N	0	9	5.625	9	9 - 15	2.25129	0	n	0	n	m	Gogo	n	7	2.0149
1144-457	1	4	4	2015-05-01	May	N	Y	I	Y	1	17.25	6.5	11.5	9 - 15	2.48491	0	n	4	y	f	Gogo	n	13	2.60269
1144-458	1	4	4	2015-05-01	May	N	Y	I	N	0	8.5	11.5	12	9 - 15	2.52573	50	y	50	y	f	Sukuma	y	771	6.64834
1144-459	1	4	4	2015-05-01	May	N	Y	I	Y	1	14	5	18	>= 15	2.91777	0	n	0	n	m	Gogo	n	12	2.52573
1144-460	1	4	4	2015-05-01	May	N	Y	I	Y	1	17.75	12.25	17.5	>= 15	2.89037	18	y	18	y	m	Gogo	n	243	5.49512
1144-461	1	4	4	2015-05-01	May	N	Y	I
1144-462	1	4	4	2015-05-01	May	N	Y	I	X	0	0	0	0	< 4	-0.693147	12	y	5	y	m	Gogo	n	144	4.97328
1144-463	1	4	4	2015-05-01	May	N	Y	I	N	0	22	21.5	19	>= 15	2.97041	0	n	0	n	m	Gogo	n	14	2.67415
1144-464	1	4	4	2015-05-01	May	N	Y	I	X	0	0	0	0	< 4	-0.693147	1	y	0	n	m	Hehe	n	13	2.60269
1144-465	1	4	4	2015-05-01	May	N	Y	I	N	0	8	6.375	6	4 - 9	1.8718	4	y	3	y	m	Hehe	n	63	4.15104
1144-466	1	4	4	2015-05-01	May	N	Y	I	X	0	0	0	0	< 4	-0.693147	0	n	0	n	m	Gogo	n	3	1.25276
1144-581	1	4	4	2015-05-01	May	N	Y	I	N	0	11.5	13.5	9.5	9 - 15	2.30259	0	n	0	n	m	Gogo	n	0	-0.693147
1111-17	1	1	1	2015-07-01	Jul	N	Y	D	X	0	1.375	0	0	< 4	-0.693147	0	n	0	n	m	Gogo	n	14	2.67415
1111-18	1	1	1	2015-07-01	Jul	N	Y	D	Y	1	6	25.5714	13	9 - 15	2.60269	2	y	2	y	m	Gogo	n	47	3.86073
1111-23	1	1	1	2015-07-01	Jul	N	Y	D	Y	1	19.125	16.7143	19.5	>= 15	2.99573	0	n	0	n	m	Gogo	n	7	2.0149
1111-25	1	1	1	2015-07-01	Jul	N	Y	D	X	0	0	0	0	< 4	-0.693147
1111-38	1	1	1	2015-07-01	Jul	N	Y	D	Y	1	9	0	5	4 - 9	1.70475	0	n	0	n	f	Gogo	n	64	4.16667
1111-40	1	1	1	2015-07-01	Jul	N	Y	D	X	0	0	0	0	< 4	-0.693147	0	n	0	n	f	Nyamwezi	n	1	0.405465
1111-41	1	1	1	2015-07-01	Jul	N	Y	D	X	0	0	0	0	< 4	-0.693147	0	n	0	n	f	Zaramo	n	0	-0.693147
1111-227	1	1	1	2015-07-01	Jul	N	Y	D	Y	1	5.25	4.71429	3	< 4	1.25276	4	y	10	y	m	Gogo	n	149	5.0073
1111-229	1	1	1	2015-07-01	Jul	N	Y	D	Y	1	8.625	10.1429	3.5	< 4	1.38629	0	n	0	n	m	Gogo	n	12	2.52573
1111-230	1	1	1	2015-07-01	Jul	N	Y	D	Y	1	14.25	23.4286	23.5	>= 15	3.17805	0	n	0	n	m	Gogo	n	62	4.13517
1111-238	1	1	1	2015-07-01	Jul	N	Y	D	Y	1	15.625	15.1429	21	>= 15	3.06805	0	n	0	n	m	Gogo	n	9	2.25129
1112-4	1	1	2	2015-07-01	Jul	N	Y	D	Y	1	1.75	1.5	1.5	< 4	0.693147	0	n	8	y	m	Gogo	n	154	5.04019
1112-5	1	1	2	2015-07-01	Jul	N	Y	D	N	0	1	1.71429	3	< 4	1.25276	0	n	0	n	f	Gogo	n	1	0.405465
1112-6	1	1	2	2015-07-01	Jul	N	Y	D	Y	1	10.875	8.57143	12.5	9 - 15	2.56495	0	n	0	n	m	Gogo	n	7	2.0149
1112-7	1	1	2	2015-07-01	Jul	N	Y	D	X	0	0	0	0	< 4	-0.693147	0	n	0	n	m	Gogo	n	1	0.405465
1112-8	1	1	2	2015-07-01	Jul	N	Y	D	X	0	0.5	0	0	< 4	-0.693147	10	y	18	y	m	Gogo	n	256	5.54713
1112-9	1	1	2	2015-07-01	Jul	N	Y	D	Y	1	4.125	0.285714	1	< 4	0.405465	0	n	0	n	m	Gogo	n	10	2.35138
1112-10	1	1	2	2015-07-01	Jul	N	Y	D	Y	1	18	13.8571	20	>= 15	3.02042	2	y	2	y	f	Gogo	n	26	3.27714
1112-11	1	1	2	2015-07-01	Jul	N	Y	D	X	0	0	0	0	< 4	-0.693147	0	n	0	n	f	Gogo	n	1	0.405465
1112-12	1	1	2	2015-07-01	Jul	N	Y	D	Y	1	22.125	13.1429	17.5	>= 15	2.89037	0	n	0	n	m	Gogo	n	1	0.405465
1112-13	1	1	2	2015-07-01	Jul	N	Y	D	N	0	20.375	8	28	>= 15	3.3499	0	n	0	n	m	Gogo	n	26	3.27714
1112-14	1	1	2	2015-07-01	Jul	N	Y	D				15.5				0	n	0	n	m	Makua	n	18	2.91777
1112-27	1	1	2	2015-07-01	Jul	N	Y	D	X	0	0	0	0	< 4	-0.693147	0	n	0	n	m	Gogo	n	1	0.405465
1112-33	1	1	2	2015-07-01	Jul	N	Y	D	Y	1	15.25	6.85714	13	9 - 15	2.60269	0	n	0	n	m	Hehe	n	1	0.405465
1112-258	1	1	2	2015-07-01	Jul	N	Y	D	X	0	0	0.571429	0	< 4	-0.693147	0	n	0	n	m	Ngoni	n	15	2.74084
1112-264	1	1	2	2015-07-01	Jul	N	Y	D	X	0	0	0	0	< 4	-0.693147	0	n	0	n	m	Pare	n	12	2.52573
1112-265	1	1	2	2015-07-01	Jul	N	Y	D	Y	1	11.75	1.2	10.5	9 - 15	2.3979	0	n	0	n	m	Gogo	n	0	-0.693147
1112-266	1	1	2	2015-07-01	Jul	N	Y	D	N	0	2	0.285714	2	< 4	0.916291	0	n	0	n	m	Gogo	n	7	2.0149
1112-267	1	1	2	2015-07-01	Jul	N	Y	D	X	0	0	0	0	< 4	-0.693147	0	n	0	n	f	Gogo	n	1	0.405465
1112-268	1	1	2	2015-07-01	Jul	N	Y	D	Y	1	41.75	26.1667	36.5	>= 15	3.61092	5	y	15	y	m	Gogo	n	261	5.56643
1112-318	1	1	2	2015-07-01	Jul	N	Y	D	Y	1	2	6.57143	8	4 - 9	2.14007						Gogo	n
1112-323	1	1	2	2015-07-01	Jul	N	Y	D	X	0	0	0	0	< 4	-0.693147	0	n	3	y	m	Gogo	n	20	3.02042
1112-519	1	1	2	2015-07-01	Jul	N	Y	D	X	0	0	0	0	< 4	-0.693147	0	n	0	n	m	Gogo	n	12	2.52573
1112-545	1	1	2	2015-07-01	Jul	N	Y	D	Y	1	8.625	5.14286	8	4 - 9	2.14007	2	y	5	y	m	Nyaturu	n	48	3.88156
1113-271	1	1	3	2015-07-01	Jul	N	Y	D	Y	1	5	11.75	16	>= 15	2.80336	0	n	0	n	m	Gogo	n	3	1.25276
1113-280	1	1	3	2015-07-01	Jul	N	Y	D				4				0	n	1	y	m			9	2.25129
1113-282	1	1	3	2015-07-01	Jul	N	Y	D	Y	1	14.25	12.375	16	>= 15	2.80336	4	y	11	y	m	Nyaturu	n	135	4.90897
1113-293	1	1	3	2015-07-01	Jul	N	Y	D	X	0	0	0	0	< 4	-0.693147	0	n	0	n	m	Gogo	n	5	1.70475
1113-294	1	1	3	2015-07-01	Jul	N	Y	D	Y	1	6.75	10.375	16	>= 15	2.80336	25	y	0	n	m	Gogo	n	269	5.59657
1113-295	1	1	3	2015-07-01	Jul	N	Y	D	Y	1	25.625	14.25	22	>= 15	3.11352	0	n	0	n	m	Gogo	n	12	2.52573
1113-317	1	1	3	2015-07-01	Jul	N	Y	D	Y	1	7.375	0	0.5	< 4	0						Gogo	n
1113-506	1	1	3	2015-07-01	Jul	N	Y	D	X	0	0	0	0	< 4	-0.693147	0	n	0	n	f	Gogo	n	1	0.405465
1113-522	1	1	3	2015-07-01	Jul	N	Y	D
1113-523	1	1	3	2015-07-01	Jul	N	Y	D	X	0	0	0	0	< 4	-0.693147	0	n	0	n	f	Gogo	n	1	0.405465
1113-525	1	1	3	2015-07-01	Jul	N	Y	D	X	0	0.5	0	0	< 4	-0.693147	0	n	0	n	f	Gogo	n	3	1.25276
1113-529	1	1	3	2015-07-01	Jul	N	Y	D	Y	1	4.375	0	0	< 4	-0.693147	0	n	0	n	f	Gogo	n	8	2.14007
1113-531	1	1	3	2015-07-01	Jul	N	Y	D	X	0	0.25	0	0	< 4	-0.693147	2	y	0	n	f	Gogo	n	83	4.42485
1113-533	1	1	3	2015-07-01	Jul	N	Y	D	Y	1	25.625	31.625	33	>= 15	3.51155	0	n	0	n	m	Gogo	n	14	2.67415
1113-534	1	1	3	2015-07-01	Jul	N	Y	D	Y	1	0.875	0.25	0.5	< 4	0	5	y	3	y	m	Gogo	n	67	4.21213
1113-535	1	1	3	2015-07-01	Jul	N	Y	D	Y	1	24.5	17.625	31	>= 15	3.44999	0	n	5	y	f	Gogo	n	20	3.02042
1113-536	1	1	3	2015-07-01	Jul	N	Y	D
1113-537	1	1	3	2015-07-01	Jul	N	Y	D	Y	1	26.5	28.125	28	>= 15	3.3499	0	n	7	y	m	Gogo	n	33	3.51155
1113-546	1	1	3	2015-07-01	Jul	N	Y	D	X	0	0	0	0	< 4	-0.693147	0	n	0	n	m	Gogo	n	3	1.25276
1114-554	1	1	4	2015-07-01	Jul	N	Y	D	Y	1	16.75	14.625	15	>= 15	2.74084	0	n	0	n	f	Gogo	n	20	3.02042
1114-597	1	1	4	2015-07-01	Jul	N	Y	D	Y	1	22.375	11.125	19	>= 15	2.97041	0	n	0	n	m	Gogo	n	4	1.50408
1114-600	1	1	4	2015-07-01	Jul	N	Y	D	Y	1	10.3333	12.75	15.5	>= 15	2.77259	0	n	0	n	f	Gogo	n	5	1.70475
1114-614	1	1	4	2015-07-01	Jul	N	Y	D	Y	1	3.125	26.625	6	4 - 9	1.8718	0	n	0	n	f	Gogo	n	11	2.44235
1114-624	1	1	4	2015-07-01	Jul	N	Y	D	Y	1	20.125	21.75	35	>= 15	3.56953	0	n	0	n	m	Gogo	n	9	2.25129
1114-632	1	1	4	2015-07-01	Jul	N	Y	D	Y	1	10.25	7.625	6	4 - 9	1.8718	0	n	0	n	f	Gogo	n	3	1.25276
1121-599	1	2	1	2015-07-01	Jul	N	Y	D	Y	1	14.5	21.5714	19.5	>= 15	2.99573	0	n	0	n	f	Gogo	n	1	0.405465
1121-600	1	2	1	2015-07-01	Jul	N	Y	D	Y	1	5.5	4.14286	11	9 - 15	2.44235	0	n	0	n	f			3	1.25276
1121-601	1	2	1	2015-07-01	Jul	N	Y	D	X	0	0	0.714286	0	< 4	-0.693147	0	n	0	n	m	Rangi	n	0	-0.693147
1121-603	1	2	1	2015-07-01	Jul	N	Y	D	N	0	4.125	0.142857	4	4 - 9	1.50408	4	y	8	y	f	Haya	n	146	4.98703
1121-604	1	2	1	2015-07-01	Jul	N	Y	D	X	0	0	0	0	< 4	-0.693147	0	n	0	n	m	Gogo	n	12	2.52573
1121-605	1	2	1	2015-07-01	Jul	N	Y	D
1121-606	1	2	1	2015-07-01	Jul	N	Y	D	Y	1	22.375	11.8571	20.5	>= 15	3.04452	0	n	0	n	f	Gogo	n	5	1.70475
1121-607	1	2	1	2015-07-01	Jul	N	Y	D	N	0	0.875	0	0	< 4	-0.693147	27	y	18	y	f	Gogo	n	331	5.80363
1121-608	1	2	1	2015-07-01	Jul	N	Y	D				8.2
1121-610	1	2	1	2015-07-01	Jul	N	Y	D	X	0	0	0	0	< 4	-0.693147	0	n	0	n	f	Gogo	n	3	1.25276
1121-611	1	2	1	2015-07-01	Jul	N	Y	D	Y	1	73.5	30.5714	63.5	>= 15	4.15888	0	n	0	n	f	Hehe	n	17	2.8622
1121-612	1	2	1	2015-07-01	Jul	N	Y	D	X	0	0	0	0	< 4	-0.693147	0	n	0	n	m	Gogo	n	9	2.25129
1121-613	1	2	1	2015-07-01	Jul	N	Y	D	X	0	0	0	0	< 4	-0.693147	2	y	0	n	m	Gogo	n	21	3.06805
1121-614	1	2	1	2015-07-01	Jul	N	Y	D	Y	1	17.625	24	30.5	>= 15	3.43399	0	n	0	n	m	Gogo	n	19	2.97041
1121-615	1	2	1	2015-07-01	Jul	N	Y	D			0.666667	1.66667				2	y	3	y	m	Gogo	n	89	4.49424
1121-616	1	2	1	2015-07-01	Jul	N	Y	D	X	0	0	0	0	< 4	-0.693147	0	n	0	n	f	Gogo	n	1	0.405465
1121-617	1	2	1	2015-07-01	Jul	N	Y	D
1121-618	1	2	1	2015-07-01	Jul	N	Y	D	X	0	0	0	0	< 4	-0.693147	0	n	0	n	m	Gogo	n	9	2.25129
1121-621	1	2	1	2015-07-01	Jul	N	Y	D	N	0	8	12.2	9	9 - 15	2.25129						Gogo	n
1121-622	1	2	1	2015-07-01	Jul	N	Y	D	X	0	0	0	0	< 4	-0.693147	0	n	0	n	f	Gogo	n	6	1.8718
1121-624	1	2	1	2015-07-01	Jul	N	Y	D	Y	1	6.85714	1.16667	4	4 - 9	1.50408	0	n	0	n	m	Gogo	n	12	2.52573
1121-626	1	2	1	2015-07-01	Jul	N	Y	D	Y	1	3.28571		2	< 4	0.916291						Gogo	n
1121-627	1	2	1	2015-07-01	Jul	N	Y	D	Y	1	4.85714	15.7143	8.5	4 - 9	2.19722	0	n	11	y	f	Gogo	n	37	3.62434
1121-628	1	2	1	2015-07-01	Jul	N	Y	D	Y	1	4.57143	2.85714	3.5	< 4	1.38629	0	n	0	n	f	Gogo	n	4	1.50408
1121-629	1	2	1	2015-07-01	Jul	N	Y	D	X	0	0	0	0	< 4	-0.693147	2	y	0	n	m	Gogo	n	29	3.38439
1121-630	1	2	1	2015-07-01	Jul	N	Y	D	Y	1	26	9.57143	20	>= 15	3.02042	0	n	0	n	f	Gogo	n	5	1.70475
1121-632	1	2	1	2015-07-01	Jul	N	Y	D	X	0	1	0	0	< 4	-0.693147	0	n	0	n	m	Gogo	n	10	2.35138
1121-633	1	2	1	2015-07-01	Jul	N	Y	D	Y	1	7.14286	2.85714	6.5	4 - 9	1.94591						Sukuma	y
1121-774	1	2	1	2015-07-01	Jul	N	Y	D	Y	1	7	1	4.5	4 - 9	1.60944	2	y	0	n	m	Gogo	n	33	3.51155
1121-784	1	2	1	2015-07-01	Jul	N	Y	D	X	0	0	0	0	< 4	-0.693147	0	n	0	n	m	Gogo	n	12	2.52573
1122-766	1	2	2	2015-07-01	Jul	N	Y	D
1122-768	1	2	2	2015-07-01	Jul	N	Y	D	X	0	0	2.33333	0	< 4	-0.693147	10	y	20	y	m	Gogo	n	165	5.10897
1122-769	1	2	2	2015-07-01	Jul	N	Y	D	X	0	0	1.5	0	< 4	-0.693147	0	n	0	n	m	Gogo	n	10	2.35138
1122-770	1	2	2	2015-07-01	Jul	N	Y	D	Y	1	4.625	0	3	< 4	1.25276	0	n	0	n	m	Gogo	n	2	0.916291
1122-771	1	2	2	2015-07-01	Jul	N	Y	D			0					0	n	0	n	m			0	-0.693147
1122-791	1	2	2	2015-07-01	Jul	N	Y	D	Y	1	19.8571	31.625	24	>= 15	3.19867	0	n	0	n	m	Hehe	n	16	2.80336
1123-758	1	2	3	2015-07-01	Jul	N	Y	D	X	0	0	0	0	< 4	-0.693147	0	n	0	n	m	Gogo	n	10	2.35138
1123-759	1	2	3	2015-07-01	Jul	N	Y	D	Y	1	11.1429	12.25	18	>= 15	2.91777	0	n	1	y	m	Gogo	n	24	3.19867
1123-760	1	2	3	2015-07-01	Jul	N	Y	D	X	0	0	0	0	< 4	-0.693147	0	n	0	n	m	Gogo	n	3	1.25276
1123-761	1	2	3	2015-07-01	Jul	N	Y	D	Y	1	0.714286	2	2	< 4	0.916291	100	y	50	y	f	Gogo	n	1166	7.06176
1123-762	1	2	3	2015-07-01	Jul	N	Y	D	Y	1	15.75	8	20	>= 15	3.02042	1	y	0	n	m	Gogo	n	36	3.59731
1123-763	1	2	3	2015-07-01	Jul	N	Y	D	N	0	8.625	9.375	12.5	9 - 15	2.56495	0	n	0	n	f	Gogo	n	14	2.67415
1123-765	1	2	3	2015-07-01	Jul	N	Y	D	X	0	0	0	0	< 4	-0.693147	0	n	0	n	m	Gogo	n	1	0.405465
1123-793	1	2	3	2015-07-01	Jul	N	Y	D	N	0	2.125	9.75	6	4 - 9	1.8718	5	y	2	y	m	Gogo	n	57	4.05178
1123-794	1	2	3	2015-07-01	Jul	N	Y	D				5.25				0	n	0	n	m	Gogo	n	0	-0.693147
1123-797	1	2	3	2015-07-01	Jul	N	Y	D	X	0	0	0	0	< 4	-0.693147	0	n	0	n	m	Gogo	n	3	1.25276
1123-798	1	2	3	2015-07-01	Jul	N	Y	D	X	0	0	0	0	< 4	-0.693147	0	n	0	n	f	Gogo	n	2	0.916291
1123-810	1	2	3	2015-07-01	Jul	N	Y	D	Y	1	7.875	8.375	14	9 - 15	2.67415	1	y	6	y	m	Gogo	n	49	3.90197
1124-772	1	2	4	2015-07-01	Jul	N	Y	D	X	0	0	0	0	< 4	-0.693147	0	n	0	n	m	Gogo	n	25	3.23868
1124-773	1	2	4	2015-07-01	Jul	N	Y	D	Y	1	20.125	2.125	16.5	>= 15	2.83321	0	n	0	n	m	Gogo	n	22	3.11352
1124-775	1	2	4	2015-07-01	Jul	N	Y	D	X	0	0	0	0	< 4	-0.693147	0	n	0	n	f	Gogo	n	1	0.405465
1124-776	1	2	4	2015-07-01	Jul	N	Y	D	Y	1	1.875	0.375	0.5	< 4	0	0	n	0	n	f	Gogo	n	1	0.405465
1124-777	1	2	4	2015-07-01	Jul	N	Y	D
1124-779	1	2	4	2015-07-01	Jul	N	Y	D	X	0	0.375	0	0	< 4	-0.693147	2	y	0	n	m	Gogo	n	44	3.79549
1124-780	1	2	4	2015-07-01	Jul	N	Y	D								0	n	0	n				0	-0.693147
1124-783	1	2	4	2015-07-01	Jul	N	Y	D	Y	1	20	19.25	32	>= 15	3.48124	0	n	0	n	m	Gogo	n	24	3.19867
1124-803	1	2	4	2015-07-01	Jul	N	Y	D	Y	1	22.25	36.5	29	>= 15	3.38439	0	n	10	y	m	Gogo	n	39	3.6763
1124-804	1	2	4	2015-07-01	Jul	N	Y	D	Y	1	5.33333	10.5	3	< 4	1.25276	0	n	0	n	m	Gogo	n	4	1.50408
1124-805	1	2	4	2015-07-01	Jul	N	Y	D	X	0	0	0	0	< 4	-0.693147	4	y	0	n	m	Gogo	n	43	3.77276
1124-812	1	2	4	2015-07-01	Jul	N	Y	D	X	0	0	0	0	< 4	-0.693147	2	y	0	n	f	Gogo	n	34	3.54096
1131-122	1	3	1	2015-07-01	Jul	N	Y	I	N	0	6.125	7	4.5	4 - 9	1.60944	0	n	0	n	m	Gogo	n	6	1.8718
1131-141	1	3	1	2015-07-01	Jul	N	Y	I	X	0	0	0	0	< 4	-0.693147	0	n	0	n	f	Gogo	n	1	0.405465
1131-142	1	3	1	2015-07-01	Jul	N	Y	I	X	0	0	0	0	< 4	-0.693147	37	y	12	y	m	Gogo	n	430	6.06495
1131-143	1	3	1	2015-07-01	Jul	N	Y	I	X	0	1.125	5	0	< 4	-0.693147	0	n	0	n	m	Gogo	n	12	2.52573
1131-144	1	3	1	2015-07-01	Jul	N	Y	I	Y	1	11.875	7.5	11	9 - 15	2.44235						Gogo	n
1131-145	1	3	1	2015-07-01	Jul	N	Y	I	Y	1	5	5	4	4 - 9	1.50408	4	y	3	y	f	Gogo	n	65	4.18205
1131-146	1	3	1	2015-07-01	Jul	N	Y	I	X	0	0	0	0	< 4	-0.693147	0	n	0	n	m	Gogo	n	2	0.916291
1131-211	1	3	1	2015-07-01	Jul	N	Y	I	Y	1	3.875	4	5	4 - 9	1.70475	0	n	12	y	m	Gogo	n	37	3.62434
1131-212	1	3	1	2015-07-01	Jul	N	Y	I	N	0	10.875	9.5	9	9 - 15	2.25129	8	y	5	y	m	Sukuma	y	107	4.67749
1131-213	1	3	1	2015-07-01	Jul	N	Y	I
1131-214	1	3	1	2015-07-01	Jul	N	Y	I
1131-215	1	3	1	2015-07-01	Jul	N	Y	I	N	0	11.25	4.5	6	4 - 9	1.8718	20	y	12	y	f	Sukuma	y	268	5.59285
1131-216	1	3	1	2015-07-01	Jul	N	Y	I	N	0	11.125	7.5	5	4 - 9	1.70475	0	n	0	n	m	Sukuma	y	8	2.14007
1131-218	1	3	1	2015-07-01	Jul	N	Y	I	Y	1	17.375	7.5	16	>= 15	2.80336	3	y	3	y	m	Sukuma	y	50	3.92197
1132-1	1	3	2	2015-07-01	Jul	N	Y	I	N	0	5.25	5	7.5	4 - 9	2.07944	0	n	4	y	f	Gogo	n	18	2.91777
1132-2	1	3	2	2015-07-01	Jul	N	Y	I	Y	1	12	16.5	15	>= 15	2.74084	0	n	0	n	f	Gogo	n	3	1.25276
1132-3	1	3	2	2015-07-01	Jul	N	Y	I	Y	1	19.625	16	17.5	>= 15	2.89037	0	n	0	n	m	Sukuma	y	0	-0.693147
1132-4	1	3	2	2015-07-01	Jul	N	Y	I	X	0	0	0	0	< 4	-0.693147	0	n	0	n	m	Fipa	n	13	2.60269
1132-5	1	3	2	2015-07-01	Jul	N	Y	I	N	0	3.625	2.5	2	< 4	0.916291	0	n	0	n	f	Gogo	n	1	0.405465
1132-6	1	3	2	2015-07-01	Jul	N	Y	I	X	0	0	0	0	< 4	-0.693147	0	n	0	n	m	Gogo	n	1	0.405465
1132-7	1	3	2	2015-07-01	Jul	N	Y	I			2.33333	0				3	y	0	n	f	Mbulu	n	265	5.58161
1132-8	1	3	2	2015-07-01	Jul	N	Y	I	N	0	12.75	17.25	11	9 - 15	2.44235	0	n	0	n	f	Gogo	n	1	0.405465
1132-9	1	3	2	2015-07-01	Jul	N	Y	I	X	0	0	0	0	< 4	-0.693147	1	y	0	n	m	Gogo	n	61	4.11904
1132-10	1	3	2	2015-07-01	Jul	N	Y	I	Y	1	10.25	10.5	9	9 - 15	2.25129	0	n	0	n	m	Gogo	n	5	1.70475
1132-11	1	3	2	2015-07-01	Jul	N	Y	I	X	0	0	0	0	< 4	-0.693147	12	y	26	y	m	Gogo	n	281	5.64013
1132-12	1	3	2	2015-07-01	Jul	N	Y	I	X	0	0	0	0	< 4	-0.693147	0	n	0	n	m	Gogo	n	1	0.405465
1132-13	1	3	2	2015-07-01	Jul	N	Y	I
1132-319	1	3	2	2015-07-01	Jul	N	Y	I	Y	1	15.75	12	14	9 - 15	2.67415	0	n	0	n	f	Gogo	n	1	0.405465
1132-320	1	3	2	2015-07-01	Jul	N	Y	I	Y	1	13.75	14	12	9 - 15	2.52573	0	n	8	y	m	Gogo	n	30	3.41773
1132-14	1	3	2	2015-07-01	Jul	N	Y	I	N	0	28.75	31.3333	25.5	>= 15	3.2581	0	n	0	n	f	Gogo	n	14	2.67415
1132-15	1	3	2	2015-07-01	Jul	N	Y	I	Y	1	8.125	6.33333	10	9 - 15	2.35138	4	y	2	y	m	Gogo	n	47	3.86073
1132-16	1	3	2	2015-07-01	Jul	N	Y	I				15				2	y	14	y	m			71	4.2697
1132-17	1	3	2	2015-07-01	Jul	N	Y	I	Y	1	11.625	8.33333	10	9 - 15	2.35138	0	n	0	n	m	Gogo	n	11	2.44235
1132-316	1	3	2	2015-07-01	Jul	N	Y	I	X	0	0	0	0	< 4	-0.693147	0	n	0	n	m	Gogo	n	9	2.25129
1132-317	1	3	2	2015-07-01	Jul	N	Y	I	X	0	0	0	0	< 4	-0.693147	0	n	0	n	m	Gogo	n	7	2.0149
1132-321	1	3	2	2015-07-01	Jul	N	Y	I	N	0	10.125	16.3333	15	>= 15	2.74084	0	n	0	n	m	Gogo	n	9	2.25129
1132-322	1	3	2	2015-07-01	Jul	N	Y	I	Y	1	15.125	17.3333	17.5	>= 15	2.89037	5	y	22	y	m	Gogo	n	133	4.8941
1132-323	1	3	2	2015-07-01	Jul	N	Y	I	X	0	0	0	0	< 4	-0.693147	0	n	0	n	m	Gogo	n	9	2.25129
1132-325	1	3	2	2015-07-01	Jul	N	Y	I	N	0	4	13.3333	12	9 - 15	2.52573	0	n	0	n	m	Gogo	n	7	2.0149
1132-326	1	3	2	2015-07-01	Jul	N	Y	I	Y	1	17.25	32	26	>= 15	3.27714	2	y	15	y	m	Sukuma	y	79	4.37576
1132-327	1	3	2	2015-07-01	Jul	N	Y	I			0
1132-328	1	3	2	2015-07-01	Jul	N	Y	I	Y	1	6	3	2.5	< 4	1.09861	0	n	0	n	m	Sukuma	y	0	-0.693147
1132-329	1	3	2	2015-07-01	Jul	N	Y	I
1132-330	1	3	2	2015-07-01	Jul	N	Y	I	N	0	10.625	14	10	9 - 15	2.35138	0	n	0	n	m	Sukuma	y	14	2.67415
1132-331	1	3	2	2015-07-01	Jul	N	Y	I	Y	1	11.75	14.6667	12	9 - 15	2.52573	50	y	31	y	m	Sukuma	y	639	6.46069
1133-123	1	3	3	2015-07-01	Jul	N	Y	I	X	0	0	0	0	< 4	-0.693147	0	n	0	n	m	Gogo	n	3	1.25276
1133-124	1	3	3	2015-07-01	Jul	N	Y	I	X	0	0	0	0	< 4	-0.693147	0	n	19	y	f	Gogo	n	71	4.2697
1133-125	1	3	3	2015-07-01	Jul	N	Y	I	N	0	14.375	9.33333	7	4 - 9	2.0149	6	y	19	y	m	Gogo	n	128	4.85593
1133-127	1	3	3	2015-07-01	Jul	N	Y	I	N	0	1.25	0	4	4 - 9	1.50408	0	n	0	n	m	Gogo	n	12	2.52573
1133-128	1	3	3	2015-07-01	Jul	N	Y	I	Y	1	27.25	24.3333	30	>= 15	3.41773	30	y	13	y	m	Gogo	n	348	5.85364
1133-132	1	3	3	2015-07-01	Jul	N	Y	I	X	0	0	0	0	< 4	-0.693147	0	n	4	y	m	Gogo	n	13	2.60269
1133-133	1	3	3	2015-07-01	Jul	N	Y	I	X	0	0	0	0	< 4	-0.693147	0	n	0	n	f	Gogo	n	18	2.91777
1133-134	1	3	3	2015-07-01	Jul	N	Y	I	N	0	6.625	1.33333	4.5	4 - 9	1.60944	30	y	20	y	m	Gogo	n	361	5.89026
1133-136	1	3	3	2015-07-01	Jul	N	Y	I	X	0	0	1	0	< 4	-0.693147	0	n	0	n	f			2	0.916291
1133-137	1	3	3	2015-07-01	Jul	N	Y	I	Y	1	13.25	22.6667	19	>= 15	2.97041	5	y	15	y	m	Gogo	n	103	4.63957
1133-139	1	3	3	2015-07-01	Jul	N	Y	I	Y	1	25.25	5	21	>= 15	3.06805	4	y	0	n	m	Gogo	n	51	3.94158
1133-140	1	3	3	2015-07-01	Jul	N	Y	I	Y	1	17.875	32	35.5	>= 15	3.58352	4	y	32	y	m	Gogo	n	148	5.00058
1141-575	1	4	1	2015-07-01	Jul	N	Y	I	N	0	2	3	3	< 4	1.25276	0	n	8	y	m	Gogo	n	33	3.51155
1141-576	1	4	1	2015-07-01	Jul	N	Y	I	X	0	1.375	0	0	< 4	-0.693147	0	n	0	n	m	Gogo	n	9	2.25129
1141-577	1	4	1	2015-07-01	Jul	N	Y	I	N	0	8.875	3.25	5	4 - 9	1.70475	0	n	0	n	m	Gogo	n	9	2.25129
1141-578	1	4	1	2015-07-01	Jul	N	Y	I	N	0	23.5	27	15	>= 15	2.74084	0	n	0	n	f	Gogo	n	14	2.67415
1141-579	1	4	1	2015-07-01	Jul	N	Y	I				6				20	y	42	y	f			344	5.84209
1141-580	1	4	1	2015-07-01	Jul	N	Y	I	Y	1	21.125	28.5	29	>= 15	3.38439	7	y	0	n	f	Gogo	n	81	4.4006
1141-582A	1	4	1	2015-07-01	Jul	N	Y	I	N	0	1.75	1	2	< 4	0.916291	5	y	0	n	m	Gogo	n	56	4.03424
1141-582B	1	4	1	2015-07-01	Jul	N	Y	I	X	0	0	0	0	< 4	-0.693147						Gogo	n
1142-386	1	4	2	2015-07-01	Jul	N	Y	I	Y	1	4.375	7	5	4 - 9	1.70475	4	y	4	y	m	Gogo	n	64	4.16667
1142-387	1	4	2	2015-07-01	Jul	N	Y	I	Y	1	22.25	26	22	>= 15	3.11352	7	y	26	y	m	Gogo	n	157	5.05943
1142-388	1	4	2	2015-07-01	Jul	N	Y	I	Y	1	5.75	16.25	5	4 - 9	1.70475	7	y	4	y	m	Gogo	n	92	4.52721
1142-389	1	4	2	2015-07-01	Jul	N	Y	I
1142-390	1	4	2	2015-07-01	Jul	N	Y	I	Y	1	13	16.75	15	>= 15	2.74084	0	n	0	n	f	Gogo	n	1	0.405465
1142-391	1	4	2	2015-07-01	Jul	N	Y	I	X	0	0	0	0	< 4	-0.693147	0	n	0	n	m	Gogo	n	11	2.44235
1142-392	1	4	2	2015-07-01	Jul	N	Y	I	Y	1	13.125	6.5	3	< 4	1.25276	0	n	0	n	f	Gogo	n	1	0.405465
1143-343	1	4	3	2015-07-01	Jul	N	Y	I	X	0	0	0	0	< 4	-0.693147	0	n	0	n	f	Gogo	n	1	0.405465
1143-344	1	4	3	2015-07-01	Jul	N	Y	I	N	0	2.75	3.5	3	< 4	1.25276	0	n	0	n	m	Gogo	n	9	2.25129
1143-345	1	4	3	2015-07-01	Jul	N	Y	I	Y	1	10.625	18	14.5	9 - 15	2.70805	4	y	0	n	m	Gogo	n	54	3.9982
1143-346	1	4	3	2015-07-01	Jul	N	Y	I	N	0	13.125	8.5	10	9 - 15	2.35138	0	n	0	n	f	Gogo	n	1	0.405465
1143-347	1	4	3	2015-07-01	Jul	N	Y	I	N	0	7.75	13.25	16.5	>= 15	2.83321	2	y	0	n	m	Gogo	n	47	3.86073
1143-348	1	4	3	2015-07-01	Jul	N	Y	I
1143-349	1	4	3	2015-07-01	Jul	N	Y	I
1144-430	1	4	4	2015-07-01	Jul	N	Y	I	Y	1	7.83333	2	2	< 4	0.916291	0	n	0	n	f	Gogo	n	1	0.405465
1144-431	1	4	4	2015-07-01	Jul	N	Y	I	X	0	0	0	0	< 4	-0.693147	2	y	16	y	f	Gogo	n	69	4.24133
1144-432	1	4	4	2015-07-01	Jul	N	Y	I	N	0	5.625	9.75	6	4 - 9	1.8718	0	n	0	n	f	Gogo	n	1	0.405465
1144-433	1	4	4	2015-07-01	Jul	N	Y	I	N	0	20	24.5	20	>= 15	3.02042	17	y	10	y	m	Sukuma	y	224	5.41388
1144-434	1	4	4	2015-07-01	Jul	N	Y	I	N	0	1.5	8	3	< 4	1.25276						Sukuma	y
1144-435	1	4	4	2015-07-01	Jul	N	Y	I	X	0	0	7.75	0	< 4	-0.693147	0	n	0	n	m	Gogo	n	6	1.8718
1144-437	1	4	4	2015-07-01	Jul	N	Y	I	N	0	7.5	9	12	9 - 15	2.52573	0	n	0	n	m	Sukuma	y	1	0.405465
1144-438	1	4	4	2015-07-01	Jul	N	Y	I	Y	1	45.125	44.25	42.5	>= 15	3.7612	54	y	30	y	m	Gogo	n	726	6.58824
1144-439	1	4	4	2015-07-01	Jul	N	Y	I	X	0	0	0	0	< 4	-0.693147	0	n	0	n	f	Gogo	n	1	0.405465
1144-440	1	4	4	2015-07-01	Jul	N	Y	I	Y	1	13.5	13.75	13	9 - 15	2.60269	0	n	0	n	m	Gogo	n	1	0.405465
1144-442	1	4	4	2015-07-01	Jul	N	Y	I	X	0	0	0	0	< 4	-0.693147	0	n	0	n	m	Gogo	n	1	0.405465
1144-443	1	4	4	2015-07-01	Jul	N	Y	I	Y	1	14.5	8.5	8	4 - 9	2.14007	0	n	0	n	f	Gogo	n	17	2.8622
1144-444	1	4	4	2015-07-01	Jul	N	Y	I	Y	1	14.125	25	15	>= 15	2.74084	0	n	0	n	f	Gogo	n	32	3.48124
1144-445	1	4	4	2015-07-01	Jul	N	Y	I	X	0	16	13	20	>= 15	3.02042	0	n	0	n	m	Gogo	n	12	2.52573
1144-446	1	4	4	2015-07-01	Jul	N	Y	I				32									Gogo	n
1144-447	1	4	4	2015-07-01	Jul	N	Y	I	Y	1	8.25	24.75	2	< 4	0.916291	0	n	0	n	f	Gogo	n	0	-0.693147
1144-448	1	4	4	2015-07-01	Jul	N	Y	I	Y	1	26.875	19.6667	26	>= 15	3.27714	0	n	5	y	m	Gogo	n	23	3.157
1144-449	1	4	4	2015-07-01	Jul	N	Y	I	N	0	13	11.75	9	9 - 15	2.25129	0	n	0	n	m	Gogo	n	14	2.67415
1144-450	1	4	4	2015-07-01	Jul	N	Y	I
1144-451	1	4	4	2015-07-01	Jul	N	Y	I				17				0	n	0	n	m			10	2.35138
1144-452	1	4	4	2015-07-01	Jul	N	Y	I	Y	1	8.14286	2.33333	5	4 - 9	1.70475	0	n	0	n	m	Gogo	n	11	2.44235
1144-453	1	4	4	2015-07-01	Jul	N	Y	I	Y	1	0.25	11.25	1	< 4	0.405465	15	y	0	n	m	Gogo	n	158	5.06575
1144-455	1	4	4	2015-07-01	Jul	N	Y	I	X	0	0	0	0	< 4	-0.693147	0	n	0	n	m	Gogo	n	1	0.405465
1144-456	1	4	4	2015-07-01	Jul	N	Y	I	N	0	10.5	9	4.5	4 - 9	1.60944	0	n	0	n	m	Gogo	n	7	2.0149
1144-457	1	4	4	2015-07-01	Jul	N	Y	I	Y	1	17	17.25	12	9 - 15	2.52573	0	n	4	y	f	Gogo	n	13	2.60269
1144-458	1	4	4	2015-07-01	Jul	N	Y	I	N	0	8.625	8.5	10.5	9 - 15	2.3979	50	y	50	y	f	Sukuma	y	771	6.64834
1144-459	1	4	4	2015-07-01	Jul	N	Y	I	Y	1	19.375	14	8	4 - 9	2.14007	0	n	0	n	m	Gogo	n	12	2.52573
1144-460	1	4	4	2015-07-01	Jul	N	Y	I	Y	1	18.5	17.75	22	>= 15	3.11352	18	y	18	y	m	Gogo	n	243	5.49512
1144-461	1	4	4	2015-07-01	Jul	N	Y	I
1144-462	1	4	4	2015-07-01	Jul	N	Y	I	X	0	0	0	0	< 4	-0.693147	12	y	5	y	m	Gogo	n	144	4.97328
1144-463	1	4	4	2015-07-01	Jul	N	Y	I	N	0	40.125	22	41.5	>= 15	3.73767	0	n	0	n	m	Gogo	n	14	2.67415
1144-464	1	4	4	2015-07-01	Jul	N	Y	I	X	0	0	0	0	< 4	-0.693147	1	y	0	n	m	Hehe	n	13	2.60269
1144-465	1	4	4	2015-07-01	Jul	N	Y	I	N	0	16	8	14	9 - 15	2.67415	4	y	3	y	m	Hehe	n	63	4.15104
1144-466	1	4	4	2015-07-01	Jul	N	Y	I	X	0	0	0	0	< 4	-0.693147	0	n	0	n	m	Gogo	n	3	1.25276
1144-581	1	4	4	2015-07-01	Jul	N	Y	I	N	0	17.375	11.5	13	9 - 15	2.60269	0	n	0	n	m	Gogo	n	0	-0.693147
1111-17	1	1	1	2015-11-01	Nov	N	Y	D	N	0	9.25	1.375	11.5	9 - 15	2.48491	0	n	0	n	m	Gogo	n	14	2.67415
1111-18	1	1	1	2015-11-01	Nov	N	Y	D	N	0	2.25	6	2	< 4	0.916291	2	y	2	y	m	Gogo	n	47	3.86073
1111-23	1	1	1	2015-11-01	Nov	N	Y	D	N	0	9.75	19.125	11	9 - 15	2.44235	0	n	0	n	m	Gogo	n	7	2.0149
1111-25	1	1	1	2015-11-01	Nov	N	Y	D	X	0	0	0	0	< 4	-0.693147
1111-38	1	1	1	2015-11-01	Nov	N	Y	D	Y	1	13.625	9	11	9 - 15	2.44235	0	n	0	n	f	Gogo	n	64	4.16667
1111-40	1	1	1	2015-11-01	Nov	N	Y	D	X	0	0	0	0	< 4	-0.693147	0	n	0	n	f	Nyamwezi	n	1	0.405465
1111-41	1	1	1	2015-11-01	Nov	N	Y	D	X	0	1.875	0	0	< 4	-0.693147	0	n	0	n	f	Zaramo	n	0	-0.693147
1111-227	1	1	1	2015-11-01	Nov	N	Y	D	Y	1	5	5.25	5	4 - 9	1.70475	4	y	10	y	m	Gogo	n	149	5.0073
1111-229	1	1	1	2015-11-01	Nov	N	Y	D	N	0	1.25	8.625	5	4 - 9	1.70475	0	n	0	n	m	Gogo	n	12	2.52573
1111-230	1	1	1	2015-11-01	Nov	N	Y	D	Y	1	8.75	14.25	4	4 - 9	1.50408	0	n	0	n	m	Gogo	n	62	4.13517
1111-238	1	1	1	2015-11-01	Nov	N	Y	D	N	0	5.75	15.625	5	4 - 9	1.70475	0	n	0	n	m	Gogo	n	9	2.25129
1112-4	1	1	2	2015-11-01	Nov	N	Y	D			1	1.75				0	n	8	y	m	Gogo	n	154	5.04019
1112-5	1	1	2	2015-11-01	Nov	N	Y	D	X	0	0	1	0	< 4	-0.693147	0	n	0	n	f	Gogo	n	1	0.405465
1112-6	1	1	2	2015-11-01	Nov	N	Y	D	Y	1	8.875	10.875	5.5	4 - 9	1.79176	0	n	0	n	m	Gogo	n	7	2.0149
1112-7	1	1	2	2015-11-01	Nov	N	Y	D	N	0	4.75	0	3	< 4	1.25276	0	n	0	n	m	Gogo	n	1	0.405465
1112-8	1	1	2	2015-11-01	Nov	N	Y	D	N	0	4.75	0.5	9	9 - 15	2.25129	10	y	18	y	m	Gogo	n	256	5.54713
1112-9	1	1	2	2015-11-01	Nov	N	Y	D	Y	1	1.625	4.125	1	< 4	0.405465	0	n	0	n	m	Gogo	n	10	2.35138
1112-10	1	1	2	2015-11-01	Nov	N	Y	D	N	0	13.75	18	18.5	>= 15	2.94444	2	y	2	y	f	Gogo	n	26	3.27714
1112-11	1	1	2	2015-11-01	Nov	N	Y	D	Y	1	4.875	0	0	< 4	-0.693147	0	n	0	n	f	Gogo	n	1	0.405465
1112-12	1	1	2	2015-11-01	Nov	N	Y	D	Y	1	16.75	22.125	21	>= 15	3.06805	0	n	0	n	m	Gogo	n	1	0.405465
1112-13	1	1	2	2015-11-01	Nov	N	Y	D	N	0	5.75	20.375	5	4 - 9	1.70475	0	n	0	n	m	Gogo	n	26	3.27714
1112-14	1	1	2	2015-11-01	Nov	N	Y	D			11.3333					0	n	0	n	m	Makua	n	18	2.91777
1112-27	1	1	2	2015-11-01	Nov	N	Y	D	X	0	0	0	0	< 4	-0.693147	0	n	0	n	m	Gogo	n	1	0.405465
1112-33	1	1	2	2015-11-01	Nov	N	Y	D	Y	1	7.5	15.25	13	9 - 15	2.60269	0	n	0	n	m	Hehe	n	1	0.405465
1112-258	1	1	2	2015-11-01	Nov	N	Y	D	X	0	0	0	0	< 4	-0.693147	0	n	0	n	m	Ngoni	n	15	2.74084
1112-264	1	1	2	2015-11-01	Nov	N	Y	D	X	0	0	0	0	< 4	-0.693147	0	n	0	n	m	Pare	n	12	2.52573
1112-265	1	1	2	2015-11-01	Nov	N	Y	D	N	0	7.625	11.75	13	9 - 15	2.60269	0	n	0	n	m	Gogo	n	0	-0.693147
1112-266	1	1	2	2015-11-01	Nov	N	Y	D	N	0	2	2	2	< 4	0.916291	0	n	0	n	m	Gogo	n	7	2.0149
1112-267	1	1	2	2015-11-01	Nov	N	Y	D	X	0	0	0	0	< 4	-0.693147	0	n	0	n	f	Gogo	n	1	0.405465
1112-268	1	1	2	2015-11-01	Nov	N	Y	D	Y	1	61	41.75	49	>= 15	3.90197	5	y	15	y	m	Gogo	n	261	5.56643
1112-318	1	1	2	2015-11-01	Nov	N	Y	D	X	0	0	2	0	< 4	-0.693147						Gogo	n
1112-323	1	1	2	2015-11-01	Nov	N	Y	D	X	0	0	0	0	< 4	-0.693147	0	n	3	y	m	Gogo	n	20	3.02042
1112-519	1	1	2	2015-11-01	Nov	N	Y	D	X	0	0	0	0	< 4	-0.693147	0	n	0	n	m	Gogo	n	12	2.52573
1112-545	1	1	2	2015-11-01	Nov	N	Y	D	Y	1	14.25	8.625	13	9 - 15	2.60269	2	y	5	y	m	Nyaturu	n	48	3.88156
1113-271	1	1	3	2015-11-01	Nov	N	Y	D	Y	1	2.25	5	0.5	< 4	0	0	n	0	n	m	Gogo	n	3	1.25276
1113-280	1	1	3	2015-11-01	Nov	N	Y	D								0	n	1	y	m			9	2.25129
1113-282	1	1	3	2015-11-01	Nov	N	Y	D	Y	1	9.125	14.25	10.5	9 - 15	2.3979	4	y	11	y	m	Nyaturu	n	135	4.90897
1113-293	1	1	3	2015-11-01	Nov	N	Y	D	X	0	0	0	0	< 4	-0.693147	0	n	0	n	m	Gogo	n	5	1.70475
1113-294	1	1	3	2015-11-01	Nov	N	Y	D	Y	1	6.375	6.75	7	4 - 9	2.0149	25	y	0	n	m	Gogo	n	269	5.59657
1113-295	1	1	3	2015-11-01	Nov	N	Y	D	Y	1	18.25	25.625	20.5	>= 15	3.04452	0	n	0	n	m	Gogo	n	12	2.52573
1113-317	1	1	3	2015-11-01	Nov	N	Y	D	Y	1	2.5	7.375	2	< 4	0.916291						Gogo	n
1113-506	1	1	3	2015-11-01	Nov	N	Y	D	X	0	0.25	0	0	< 4	-0.693147	0	n	0	n	f	Gogo	n	1	0.405465
1113-522	1	1	3	2015-11-01	Nov	N	Y	D
1113-523	1	1	3	2015-11-01	Nov	N	Y	D	X	0	0	0	0	< 4	-0.693147	0	n	0	n	f	Gogo	n	1	0.405465
1113-525	1	1	3	2015-11-01	Nov	N	Y	D	Y	1	4.875	0.5	17	>= 15	2.8622	0	n	0	n	f	Gogo	n	3	1.25276
1113-529	1	1	3	2015-11-01	Nov	N	Y	D	Y	1	7.625	4.375	6.5	4 - 9	1.94591	0	n	0	n	f	Gogo	n	8	2.14007
1113-531	1	1	3	2015-11-01	Nov	N	Y	D	X	0	0.25	0.25	0	< 4	-0.693147	2	y	0	n	f	Gogo	n	83	4.42485
1113-533	1	1	3	2015-11-01	Nov	N	Y	D	Y	1	16.375	25.625	13	9 - 15	2.60269	0	n	0	n	m	Gogo	n	14	2.67415
1113-534	1	1	3	2015-11-01	Nov	N	Y	D	Y	1	2.875	0.875	1	< 4	0.405465	5	y	3	y	m	Gogo	n	67	4.21213
1113-535	1	1	3	2015-11-01	Nov	N	Y	D	Y	1	8.375	24.5	16	>= 15	2.80336	0	n	5	y	f	Gogo	n	20	3.02042
1113-536	1	1	3	2015-11-01	Nov	N	Y	D
1113-537	1	1	3	2015-11-01	Nov	N	Y	D	Y	1	19.5	26.5	22	>= 15	3.11352	0	n	7	y	m	Gogo	n	33	3.51155
1113-546	1	1	3	2015-11-01	Nov	N	Y	D	X	0	0	0	0	< 4	-0.693147	0	n	0	n	m	Gogo	n	3	1.25276
1114-554	1	1	4	2015-11-01	Nov	N	Y	D	Y	1	10	16.75	17	>= 15	2.8622	0	n	0	n	f	Gogo	n	20	3.02042
1114-597	1	1	4	2015-11-01	Nov	N	Y	D	Y	1	14.125	22.375	10	9 - 15	2.35138	0	n	0	n	m	Gogo	n	4	1.50408
1114-600	1	1	4	2015-11-01	Nov	N	Y	D	Y	1	1.125	10.3333	0	< 4	-0.693147	0	n	0	n	f	Gogo	n	5	1.70475
1114-614	1	1	4	2015-11-01	Nov	N	Y	D	Y	1	4.875	3.125	5	4 - 9	1.70475	0	n	0	n	f	Gogo	n	11	2.44235
1114-624	1	1	4	2015-11-01	Nov	N	Y	D	Y	1	19.75	20.125	24	>= 15	3.19867	0	n	0	n	m	Gogo	n	9	2.25129
1114-632	1	1	4	2015-11-01	Nov	N	Y	D	Y	1	4.375	10.25	7	4 - 9	2.0149	0	n	0	n	f	Gogo	n	3	1.25276
1121-599	1	2	1	2015-11-01	Nov	N	Y	D	Y	1	5.875	14.5	8	4 - 9	2.14007	0	n	0	n	f	Gogo	n	1	0.405465
1121-600	1	2	1	2015-11-01	Nov	N	Y	D				5.5				0	n	0	n	f			3	1.25276
1121-601	1	2	1	2015-11-01	Nov	N	Y	D	X	0	0	0	0	< 4	-0.693147	0	n	0	n	m	Rangi	n	0	-0.693147
1121-603	1	2	1	2015-11-01	Nov	N	Y	D	X	0	0	4.125	0	< 4	-0.693147	4	y	8	y	f	Haya	n	146	4.98703
1121-604	1	2	1	2015-11-01	Nov	N	Y	D	X	0	0	0	0	< 4	-0.693147	0	n	0	n	m	Gogo	n	12	2.52573
1121-605	1	2	1	2015-11-01	Nov	N	Y	D
1121-606	1	2	1	2015-11-01	Nov	N	Y	D	Y	1	10.75	22.375	25.5	>= 15	3.2581	0	n	0	n	f	Gogo	n	5	1.70475
1121-607	1	2	1	2015-11-01	Nov	N	Y	D	X	0	0	0.875	0	< 4	-0.693147	27	y	18	y	f	Gogo	n	331	5.80363
1121-608	1	2	1	2015-11-01	Nov	N	Y	D
1121-610	1	2	1	2015-11-01	Nov	N	Y	D	X	0	0	0	0	< 4	-0.693147	0	n	0	n	f	Gogo	n	3	1.25276
1121-611	1	2	1	2015-11-01	Nov	N	Y	D	Y	1	38.625	73.5	68	>= 15	4.22683	0	n	0	n	f	Hehe	n	17	2.8622
1121-612	1	2	1	2015-11-01	Nov	N	Y	D	X	0	0.25	0	0	< 4	-0.693147	0	n	0	n	m	Gogo	n	9	2.25129
1121-613	1	2	1	2015-11-01	Nov	N	Y	D	X	0	0	0	0	< 4	-0.693147	2	y	0	n	m	Gogo	n	21	3.06805
1121-614	1	2	1	2015-11-01	Nov	N	Y	D	X	0	0.25	17.625	1	< 4	0.405465	0	n	0	n	m	Gogo	n	19	2.97041
1121-615	1	2	1	2015-11-01	Nov	N	Y	D	X	0	0	0.666667	0	< 4	-0.693147	2	y	3	y	m	Gogo	n	89	4.49424
1121-616	1	2	1	2015-11-01	Nov	N	Y	D				0				0	n	0	n	f	Gogo	n	1	0.405465
1121-617	1	2	1	2015-11-01	Nov	N	Y	D
1121-618	1	2	1	2015-11-01	Nov	N	Y	D	X	0	0	0	0	< 4	-0.693147	0	n	0	n	m	Gogo	n	9	2.25129
1121-621	1	2	1	2015-11-01	Nov	N	Y	D	N	0	1.16667	8	1.5	< 4	0.693147						Gogo	n
1121-622	1	2	1	2015-11-01	Nov	N	Y	D	X	0	0	0	0	< 4	-0.693147	0	n	0	n	f	Gogo	n	6	1.8718
1121-624	1	2	1	2015-11-01	Nov	N	Y	D	Y	1	4	6.85714	5	4 - 9	1.70475	0	n	0	n	m	Gogo	n	12	2.52573
1121-626	1	2	1	2015-11-01	Nov	N	Y	D	Y	1	3.625	3.28571	4.5	4 - 9	1.60944						Gogo	n
1121-627	1	2	1	2015-11-01	Nov	N	Y	D	Y	1	2.5	4.85714	2	< 4	0.916291	0	n	11	y	f	Gogo	n	37	3.62434
1121-628	1	2	1	2015-11-01	Nov	N	Y	D	Y	1	6.625	4.57143	3	< 4	1.25276	0	n	0	n	f	Gogo	n	4	1.50408
1121-629	1	2	1	2015-11-01	Nov	N	Y	D	Y	1	0.25	0	1	< 4	0.405465	2	y	0	n	m	Gogo	n	29	3.38439
1121-630	1	2	1	2015-11-01	Nov	N	Y	D	Y	1	12.625	26	32.5	>= 15	3.49651	0	n	0	n	f	Gogo	n	5	1.70475
1121-632	1	2	1	2015-11-01	Nov	N	Y	D	Y	1	0.625	1	2.5	< 4	1.09861	0	n	0	n	m	Gogo	n	10	2.35138
1121-633	1	2	1	2015-11-01	Nov	N	Y	D	Y	1	6.875	7.14286	15	>= 15	2.74084						Sukuma	y
1121-774	1	2	1	2015-11-01	Nov	N	Y	D	Y	1	5	7	8.5	4 - 9	2.19722	2	y	0	n	m	Gogo	n	33	3.51155
1121-784	1	2	1	2015-11-01	Nov	N	Y	D	X	0	0	0	0	< 4	-0.693147	0	n	0	n	m	Gogo	n	12	2.52573
1122-766	1	2	2	2015-11-01	Nov	N	Y	D
1122-768	1	2	2	2015-11-01	Nov	N	Y	D	X	0	0	0	0	< 4	-0.693147	10	y	20	y	m	Gogo	n	165	5.10897
1122-769	1	2	2	2015-11-01	Nov	N	Y	D	X	0	0	0	0	< 4	-0.693147	0	n	0	n	m	Gogo	n	10	2.35138
1122-770	1	2	2	2015-11-01	Nov	N	Y	D	Y	1	2.125	4.625	2.5	< 4	1.09861	0	n	0	n	m	Gogo	n	2	0.916291
1122-771	1	2	2	2015-11-01	Nov	N	Y	D				0				0	n	0	n	m			0	-0.693147
1122-791	1	2	2	2015-11-01	Nov	N	Y	D	Y	1	14.25	19.8571	26	>= 15	3.27714	0	n	0	n	m	Hehe	n	16	2.80336
1123-758	1	2	3	2015-11-01	Nov	N	Y	D	X	0	0	0	0	< 4	-0.693147	0	n	0	n	m	Gogo	n	10	2.35138
1123-759	1	2	3	2015-11-01	Nov	N	Y	D	Y	1	4.125	11.1429	3.5	< 4	1.38629	0	n	1	y	m	Gogo	n	24	3.19867
1123-760	1	2	3	2015-11-01	Nov	N	Y	D	X	0	0	0	0	< 4	-0.693147	0	n	0	n	m	Gogo	n	3	1.25276
1123-761	1	2	3	2015-11-01	Nov	N	Y	D			0	0.714286				100	y	50	y	f	Gogo	n	1166	7.06176
1123-762	1	2	3	2015-11-01	Nov	N	Y	D			2.75	15.75				1	y	0	n	m	Gogo	n	36	3.59731
1123-763	1	2	3	2015-11-01	Nov	N	Y	D	N	0	3.875	8.625	3.5	< 4	1.38629	0	n	0	n	f	Gogo	n	14	2.67415
1123-765	1	2	3	2015-11-01	Nov	N	Y	D	X	0	0	0	0	< 4	-0.693147	0	n	0	n	m	Gogo	n	1	0.405465
1123-793	1	2	3	2015-11-01	Nov	N	Y	D	Y	1	0.75	2.125	1	< 4	0.405465	5	y	2	y	m	Gogo	n	57	4.05178
1123-794	1	2	3	2015-11-01	Nov	N	Y	D								0	n	0	n	m	Gogo	n	0	-0.693147
1123-797	1	2	3	2015-11-01	Nov	N	Y	D	X	0	0	0	0	< 4	-0.693147	0	n	0	n	m	Gogo	n	3	1.25276
1123-798	1	2	3	2015-11-01	Nov	N	Y	D	X	0	0	0	0	< 4	-0.693147	0	n	0	n	f	Gogo	n	2	0.916291
1123-810	1	2	3	2015-11-01	Nov	N	Y	D	Y	1	3.375	7.875	4.5	4 - 9	1.60944	1	y	6	y	m	Gogo	n	49	3.90197
1124-772	1	2	4	2015-11-01	Nov	N	Y	D	X	0	0	0	0	< 4	-0.693147	0	n	0	n	m	Gogo	n	25	3.23868
1124-773	1	2	4	2015-11-01	Nov	N	Y	D	Y	1	18.125	20.125	21	>= 15	3.06805	0	n	0	n	m	Gogo	n	22	3.11352
1124-775	1	2	4	2015-11-01	Nov	N	Y	D	X	0	0	0	0	< 4	-0.693147	0	n	0	n	f	Gogo	n	1	0.405465
1124-776	1	2	4	2015-11-01	Nov	N	Y	D	Y	1	3.375	1.875	2	< 4	0.916291	0	n	0	n	f	Gogo	n	1	0.405465
1124-777	1	2	4	2015-11-01	Nov	N	Y	D			2
1124-779	1	2	4	2015-11-01	Nov	N	Y	D	Y	1	4.5	0.375	7.5	4 - 9	2.07944	2	y	0	n	m	Gogo	n	44	3.79549
1124-780	1	2	4	2015-11-01	Nov	N	Y	D			17					0	n	0	n				0	-0.693147
1124-783	1	2	4	2015-11-01	Nov	N	Y	D	Y	1	16	20	17	>= 15	2.8622	0	n	0	n	m	Gogo	n	24	3.19867
1124-803	1	2	4	2015-11-01	Nov	N	Y	D	Y	1	26.375	22.25	20	>= 15	3.02042	0	n	10	y	m	Gogo	n	39	3.6763
1124-804	1	2	4	2015-11-01	Nov	N	Y	D	Y	1	4.75	5.33333	7	4 - 9	2.0149	0	n	0	n	m	Gogo	n	4	1.50408
1124-805	1	2	4	2015-11-01	Nov	N	Y	D	X	0	0	0	0	< 4	-0.693147	4	y	0	n	m	Gogo	n	43	3.77276
1124-812	1	2	4	2015-11-01	Nov	N	Y	D	X	0	0	0	0	< 4	-0.693147	2	y	0	n	f	Gogo	n	34	3.54096
1131-122	1	3	1	2015-11-01	Nov	N	Y	I	Y	1	3.28571	6.125	6	4 - 9	1.8718	0	n	0	n	m	Gogo	n	6	1.8718
1131-141	1	3	1	2015-11-01	Nov	N	Y	I	X	0	0	0	0	< 4	-0.693147	0	n	0	n	f	Gogo	n	1	0.405465
1131-142	1	3	1	2015-11-01	Nov	N	Y	I	X	0	0	0	0	< 4	-0.693147	37	y	12	y	m	Gogo	n	430	6.06495
1131-143	1	3	1	2015-11-01	Nov	N	Y	I	N	0	2	1.125	2	< 4	0.916291	0	n	0	n	m	Gogo	n	12	2.52573
1131-144	1	3	1	2015-11-01	Nov	N	Y	I	Y	1	4.14286	11.875	5	4 - 9	1.70475						Gogo	n
1131-145	1	3	1	2015-11-01	Nov	N	Y	I	Y	1	4.28571	5	6	4 - 9	1.8718	4	y	3	y	f	Gogo	n	65	4.18205
1131-146	1	3	1	2015-11-01	Nov	N	Y	I	X	0	0	0	0	< 4	-0.693147	0	n	0	n	m	Gogo	n	2	0.916291
1131-211	1	3	1	2015-11-01	Nov	N	Y	I	Y	1	2.28571	3.875	2	< 4	0.916291	0	n	12	y	m	Gogo	n	37	3.62434
1131-212	1	3	1	2015-11-01	Nov	N	Y	I	Y	1	1.42857	10.875	1	< 4	0.405465	8	y	5	y	m	Sukuma	y	107	4.67749
1131-213	1	3	1	2015-11-01	Nov	N	Y	I
1131-214	1	3	1	2015-11-01	Nov	N	Y	I
1131-215	1	3	1	2015-11-01	Nov	N	Y	I	N	0	3.42857	11.25	0	< 4	-0.693147	20	y	12	y	f	Sukuma	y	268	5.59285
1131-216	1	3	1	2015-11-01	Nov	N	Y	I	Y	1	9.71429	11.125	20	>= 15	3.02042	0	n	0	n	m	Sukuma	y	8	2.14007
1131-218	1	3	1	2015-11-01	Nov	N	Y	I	X	0	0	17.375	0	< 4	-0.693147	3	y	3	y	m	Sukuma	y	50	3.92197
1132-1	1	3	2	2015-11-01	Nov	N	Y	I			1.33333	5.25				0	n	4	y	f	Gogo	n	18	2.91777
1132-2	1	3	2	2015-11-01	Nov	N	Y	I	N	0	6.71429	12	10	9 - 15	2.35138	0	n	0	n	f	Gogo	n	3	1.25276
1132-3	1	3	2	2015-11-01	Nov	N	Y	I	Y	1	11	19.625	13	9 - 15	2.60269	0	n	0	n	m	Sukuma	y	0	-0.693147
1132-4	1	3	2	2015-11-01	Nov	N	Y	I	X	0	0	0	0	< 4	-0.693147	0	n	0	n	m	Fipa	n	13	2.60269
1132-5	1	3	2	2015-11-01	Nov	N	Y	I	N	0	2.85714	3.625	3	< 4	1.25276	0	n	0	n	f	Gogo	n	1	0.405465
1132-6	1	3	2	2015-11-01	Nov	N	Y	I	X	0	0	0	0	< 4	-0.693147	0	n	0	n	m	Gogo	n	1	0.405465
1132-7	1	3	2	2015-11-01	Nov	N	Y	I	X	0	3.16667	2.33333				3	y	0	n	f	Mbulu	n	265	5.58161
1132-8	1	3	2	2015-11-01	Nov	N	Y	I	N	0	5.33333	12.75	11	9 - 15	2.44235	0	n	0	n	f	Gogo	n	1	0.405465
1132-9	1	3	2	2015-11-01	Nov	N	Y	I	Y	1	2.42857	0	17	>= 15	2.8622	1	y	0	n	m	Gogo	n	61	4.11904
1132-10	1	3	2	2015-11-01	Nov	N	Y	I	Y	1	5.85714	10.25	3	< 4	1.25276	0	n	0	n	m	Gogo	n	5	1.70475
1132-11	1	3	2	2015-11-01	Nov	N	Y	I	X	0	0.428571	0	0	< 4	-0.693147	12	y	26	y	m	Gogo	n	281	5.64013
1132-12	1	3	2	2015-11-01	Nov	N	Y	I	X	0	0	0				0	n	0	n	m	Gogo	n	1	0.405465
1132-13	1	3	2	2015-11-01	Nov	N	Y	I
1132-319	1	3	2	2015-11-01	Nov	N	Y	I	Y	1	16.5714	15.75	11	9 - 15	2.44235	0	n	0	n	f	Gogo	n	1	0.405465
1132-320	1	3	2	2015-11-01	Nov	N	Y	I	N	0	16	13.75	13	9 - 15	2.60269	0	n	8	y	m	Gogo	n	30	3.41773
1132-14	1	3	2	2015-11-01	Nov	N	Y	I	N	0	15.75	28.75	21	>= 15	3.06805	0	n	0	n	f	Gogo	n	14	2.67415
1132-15	1	3	2	2015-11-01	Nov	N	Y	I	Y	1	3	8.125	3	< 4	1.25276	4	y	2	y	m	Gogo	n	47	3.86073
1132-16	1	3	2	2015-11-01	Nov	N	Y	I								2	y	14	y	m			71	4.2697
1132-17	1	3	2	2015-11-01	Nov	N	Y	I	Y	1	6.625	11.625	5.5	4 - 9	1.79176	0	n	0	n	m	Gogo	n	11	2.44235
1132-316	1	3	2	2015-11-01	Nov	N	Y	I	X	0	0	0	0	< 4	-0.693147	0	n	0	n	m	Gogo	n	9	2.25129
1132-317	1	3	2	2015-11-01	Nov	N	Y	I	N	0	4.125	0	4	4 - 9	1.50408	0	n	0	n	m	Gogo	n	7	2.0149
1132-321	1	3	2	2015-11-01	Nov	N	Y	I	N	0	10.875	10.125	9.5	9 - 15	2.30259	0	n	0	n	m	Gogo	n	9	2.25129
1132-322	1	3	2	2015-11-01	Nov	N	Y	I	Y	1	11.25	15.125	11	9 - 15	2.44235	5	y	22	y	m	Gogo	n	133	4.8941
1132-323	1	3	2	2015-11-01	Nov	N	Y	I	X	0	0	0	0	< 4	-0.693147	0	n	0	n	m	Gogo	n	9	2.25129
1132-325	1	3	2	2015-11-01	Nov	N	Y	I	X	0	0	4	0	< 4	-0.693147	0	n	0	n	m	Gogo	n	7	2.0149
1132-326	1	3	2	2015-11-01	Nov	N	Y	I	Y	1	11.375	17.25	11.5	9 - 15	2.48491	2	y	15	y	m	Sukuma	y	79	4.37576
1132-327	1	3	2	2015-11-01	Nov	N	Y	I	X	0	0	0	0	< 4	-0.693147
1132-328	1	3	2	2015-11-01	Nov	N	Y	I	N	0	7.75	6	7	4 - 9	2.0149	0	n	0	n	m	Sukuma	y	0	-0.693147
1132-329	1	3	2	2015-11-01	Nov	N	Y	I	X	0	0
1132-330	1	3	2	2015-11-01	Nov	N	Y	I	X	0	0.375	10.625	1.5	< 4	0.693147	0	n	0	n	m	Sukuma	y	14	2.67415
1132-331	1	3	2	2015-11-01	Nov	N	Y	I	Y	1	6.875	11.75	4	4 - 9	1.50408	50	y	31	y	m	Sukuma	y	639	6.46069
1133-123	1	3	3	2015-11-01	Nov	N	Y	I	X	0	0	0	0	< 4	-0.693147	0	n	0	n	m	Gogo	n	3	1.25276
1133-124	1	3	3	2015-11-01	Nov	N	Y	I	X	0	0	0	0	< 4	-0.693147	0	n	19	y	f	Gogo	n	71	4.2697
1133-125	1	3	3	2015-11-01	Nov	N	Y	I	N	0	1.5	14.375	1.5	< 4	0.693147	6	y	19	y	m	Gogo	n	128	4.85593
1133-127	1	3	3	2015-11-01	Nov	N	Y	I	X	0	0	1.25	0	< 4	-0.693147	0	n	0	n	m	Gogo	n	12	2.52573
1133-128	1	3	3	2015-11-01	Nov	N	Y	I	Y	1	21	27.25	24.5	>= 15	3.21888	30	y	13	y	m	Gogo	n	348	5.85364
1133-132	1	3	3	2015-11-01	Nov	N	Y	I	X	0	0	0	0	< 4	-0.693147	0	n	4	y	m	Gogo	n	13	2.60269
1133-133	1	3	3	2015-11-01	Nov	N	Y	I	X	0	0	0	0	< 4	-0.693147	0	n	0	n	f	Gogo	n	18	2.91777
1133-134	1	3	3	2015-11-01	Nov	N	Y	I	N	0	5.875	6.625	6	4 - 9	1.8718	30	y	20	y	m	Gogo	n	361	5.89026
1133-136	1	3	3	2015-11-01	Nov	N	Y	I	X	0	0	0				0	n	0	n	f			2	0.916291
1133-137	1	3	3	2015-11-01	Nov	N	Y	I	Y	1	3.625	13.25	3.5	< 4	1.38629	5	y	15	y	m	Gogo	n	103	4.63957
1133-139	1	3	3	2015-11-01	Nov	N	Y	I	Y	1	14.375	25.25	19	>= 15	2.97041	4	y	0	n	m	Gogo	n	51	3.94158
1133-140	1	3	3	2015-11-01	Nov	N	Y	I	N	0	8.625	17.875	6	4 - 9	1.8718	4	y	32	y	m	Gogo	n	148	5.00058
1141-575	1	4	1	2015-11-01	Nov	N	Y	I	N	0	3.375	2	4	4 - 9	1.50408	0	n	8	y	m	Gogo	n	33	3.51155
1141-576	1	4	1	2015-11-01	Nov	N	Y	I	N	0	5.5	1.375	3	< 4	1.25276	0	n	0	n	m	Gogo	n	9	2.25129
1141-577	1	4	1	2015-11-01	Nov	N	Y	I	N	0	5	8.875	8	4 - 9	2.14007	0	n	0	n	m	Gogo	n	9	2.25129
1141-578	1	4	1	2015-11-01	Nov	N	Y	I	N	0	18.375	23.5	15.5	>= 15	2.77259	0	n	0	n	f	Gogo	n	14	2.67415
1141-579	1	4	1	2015-11-01	Nov	N	Y	I								20	y	42	y	f			344	5.84209
1141-580	1	4	1	2015-11-01	Nov	N	Y	I	Y	1	14.5	21.125	9	9 - 15	2.25129	7	y	0	n	f	Gogo	n	81	4.4006
1141-582A	1	4	1	2015-11-01	Nov	N	Y	I	N	0	1.375	1.75	1	< 4	0.405465	5	y	0	n	m	Gogo	n	56	4.03424
1141-582B	1	4	1	2015-11-01	Nov	N	Y	I	X	0	0	0	0	< 4	-0.693147						Gogo	n
1142-386	1	4	2	2015-11-01	Nov	N	Y	I	Y	1	10	4.375	12	9 - 15	2.52573	4	y	4	y	m	Gogo	n	64	4.16667
1142-387	1	4	2	2015-11-01	Nov	N	Y	I	Y	1	12.375	22.25	18.5	>= 15	2.94444	7	y	26	y	m	Gogo	n	157	5.05943
1142-388	1	4	2	2015-11-01	Nov	N	Y	I	N	0	0.875	5.75	3.5	< 4	1.38629	7	y	4	y	m	Gogo	n	92	4.52721
1142-389	1	4	2	2015-11-01	Nov	N	Y	I
1142-390	1	4	2	2015-11-01	Nov	N	Y	I	Y	1	4.75	13	6.5	4 - 9	1.94591	0	n	0	n	f	Gogo	n	1	0.405465
1142-391	1	4	2	2015-11-01	Nov	N	Y	I	X	0	0	0	0	< 4	-0.693147	0	n	0	n	m	Gogo	n	11	2.44235
1142-392	1	4	2	2015-11-01	Nov	N	Y	I	Y	1	8.625	13.125	10.5	9 - 15	2.3979	0	n	0	n	f	Gogo	n	1	0.405465
1143-343	1	4	3	2015-11-01	Nov	N	Y	I	X	0	0	0	0	< 4	-0.693147	0	n	0	n	f	Gogo	n	1	0.405465
1143-344	1	4	3	2015-11-01	Nov	N	Y	I	N	0	6.625	2.75	4.5	4 - 9	1.60944	0	n	0	n	m	Gogo	n	9	2.25129
1143-345	1	4	3	2015-11-01	Nov	N	Y	I	Y	1	9.875	10.625	8.5	4 - 9	2.19722	4	y	0	n	m	Gogo	n	54	3.9982
1143-346	1	4	3	2015-11-01	Nov	N	Y	I	N	0	14	13.125	19	>= 15	2.97041	0	n	0	n	f	Gogo	n	1	0.405465
1143-347	1	4	3	2015-11-01	Nov	N	Y	I	Y	1	3.75	7.75	2.5	< 4	1.09861	2	y	0	n	m	Gogo	n	47	3.86073
1143-348	1	4	3	2015-11-01	Nov	N	Y	I
1143-349	1	4	3	2015-11-01	Nov	N	Y	I
1144-430	1	4	4	2015-11-01	Nov	N	Y	I	N	0	7.75	7.83333	6	4 - 9	1.8718	0	n	0	n	f	Gogo	n	1	0.405465
1144-431	1	4	4	2015-11-01	Nov	N	Y	I	X	0	0	0	0	< 4	-0.693147	2	y	16	y	f	Gogo	n	69	4.24133
1144-432	1	4	4	2015-11-01	Nov	N	Y	I	N	0	4.375	5.625	5	4 - 9	1.70475	0	n	0	n	f	Gogo	n	1	0.405465
1144-433	1	4	4	2015-11-01	Nov	N	Y	I	N	0	23.3333	20				17	y	10	y	m	Sukuma	y	224	5.41388
1144-434	1	4	4	2015-11-01	Nov	N	Y	I	N	0	6.66667	1.5	3	< 4	1.25276						Sukuma	y
1144-435	1	4	4	2015-11-01	Nov	N	Y	I	X	0	0	0	0	< 4	-0.693147	0	n	0	n	m	Gogo	n	6	1.8718
1144-437	1	4	4	2015-11-01	Nov	N	Y	I	N	0	5.25	7.5	4	4 - 9	1.50408	0	n	0	n	m	Sukuma	y	1	0.405465
1144-438	1	4	4	2015-11-01	Nov	N	Y	I	Y	1	37.375	45.125	23	>= 15	3.157	54	y	30	y	m	Gogo	n	726	6.58824
1144-439	1	4	4	2015-11-01	Nov	N	Y	I	X	0	0	0	0	< 4	-0.693147	0	n	0	n	f	Gogo	n	1	0.405465
1144-440	1	4	4	2015-11-01	Nov	N	Y	I	Y	1	9.875	13.5	10	9 - 15	2.35138	0	n	0	n	m	Gogo	n	1	0.405465
1144-442	1	4	4	2015-11-01	Nov	N	Y	I	X	0	1.25	0	0	< 4	-0.693147	0	n	0	n	m	Gogo	n	1	0.405465
1144-443	1	4	4	2015-11-01	Nov	N	Y	I	Y	1	10.125	14.5	14.5	9 - 15	2.70805	0	n	0	n	f	Gogo	n	17	2.8622
1144-444	1	4	4	2015-11-01	Nov	N	Y	I	Y	1	12.25	14.125	6.5	4 - 9	1.94591	0	n	0	n	f	Gogo	n	32	3.48124
1144-445	1	4	4	2015-11-01	Nov	N	Y	I	N	0	16.625	16	14	9 - 15	2.67415	0	n	0	n	m	Gogo	n	12	2.52573
1144-446	1	4	4	2015-11-01	Nov	N	Y	I													Gogo	n
1144-447	1	4	4	2015-11-01	Nov	N	Y	I	N	0	4.875	8.25	5.5	4 - 9	1.79176	0	n	0	n	f	Gogo	n	0	-0.693147
1144-448	1	4	4	2015-11-01	Nov	N	Y	I	Y	1	26.5	26.875	28.5	>= 15	3.3673	0	n	5	y	m	Gogo	n	23	3.157
1144-449	1	4	4	2015-11-01	Nov	N	Y	I	N	0	11.625	13	15	>= 15	2.74084	0	n	0	n	m	Gogo	n	14	2.67415
1144-450	1	4	4	2015-11-01	Nov	N	Y	I
1144-451	1	4	4	2015-11-01	Nov	N	Y	I								0	n	0	n	m			10	2.35138
1144-452	1	4	4	2015-11-01	Nov	N	Y	I	N	0	10.75	8.14286	11.5	9 - 15	2.48491	0	n	0	n	m	Gogo	n	11	2.44235
1144-453	1	4	4	2015-11-01	Nov	N	Y	I	X	0	0	0.25	0	< 4	-0.693147	15	y	0	n	m	Gogo	n	158	5.06575
1144-455	1	4	4	2015-11-01	Nov	N	Y	I	X	0	0	0	0	< 4	-0.693147	0	n	0	n	m	Gogo	n	1	0.405465
1144-456	1	4	4	2015-11-01	Nov	N	Y	I	N	0	8.875	10.5	16	>= 15	2.80336	0	n	0	n	m	Gogo	n	7	2.0149
1144-457	1	4	4	2015-11-01	Nov	N	Y	I	Y	1	9	17	12	9 - 15	2.52573	0	n	4	y	f	Gogo	n	13	2.60269
1144-458	1	4	4	2015-11-01	Nov	N	Y	I	N	0	8.5	8.625	5	4 - 9	1.70475	50	y	50	y	f	Sukuma	y	771	6.64834
1144-459	1	4	4	2015-11-01	Nov	N	Y	I	Y	1	14.25	19.375	15	>= 15	2.74084	0	n	0	n	m	Gogo	n	12	2.52573
1144-460	1	4	4	2015-11-01	Nov	N	Y	I	Y	1	21.375	18.5	17	>= 15	2.8622	18	y	18	y	m	Gogo	n	243	5.49512
1144-461	1	4	4	2015-11-01	Nov	N	Y	I
1144-462	1	4	4	2015-11-01	Nov	N	Y	I	X	0	0	0	0	< 4	-0.693147	12	y	5	y	m	Gogo	n	144	4.97328
1144-463	1	4	4	2015-11-01	Nov	N	Y	I	N	0	17.5	40.125	24.5	>= 15	3.21888	0	n	0	n	m	Gogo	n	14	2.67415
1144-464	1	4	4	2015-11-01	Nov	N	Y	I	N	0	10.25	0	0	< 4	-0.693147	1	y	0	n	m	Hehe	n	13	2.60269
1144-465	1	4	4	2015-11-01	Nov	N	Y	I	Y	1	5.625	16	11	9 - 15	2.44235	4	y	3	y	m	Hehe	n	63	4.15104
1144-466	1	4	4	2015-11-01	Nov	N	Y	I	X	0	0.75	0	0	< 4	-0.693147	0	n	0	n	m	Gogo	n	3	1.25276
1144-581	1	4	4	2015-11-01	Nov	N	Y	I	N	0	25.75	17.375	36	>= 15	3.59731	0	n	0	n	m	Gogo	n	0	-0.693147
1111-17	1	1	1	2016-03-01	Mar	N	Y	D	Y	1	6.125	9.25	2	< 4	0.916291	0	n	0	n	m	Gogo	n	14	2.67415
1111-18	1	1	1	2016-03-01	Mar	N	Y	D	N	0	2.25	2.25	2	< 4	0.916291	2	y	2	y	m	Gogo	n	47	3.86073
1111-23	1	1	1	2016-03-01	Mar	N	Y	D	N	0	11.6667	9.75	12.5	9 - 15	2.56495	0	n	0	n	m	Gogo	n	7	2.0149
1111-25	1	1	1	2016-03-01	Mar	N	Y	D				0
1111-38	1	1	1	2016-03-01	Mar	N	Y	D	Y	1	27.375	13.625	19.5	>= 15	2.99573	0	n	0	n	f	Gogo	n	64	4.16667
1111-40	1	1	1	2016-03-01	Mar	N	Y	D	X	0	0.25	0	0	< 4	-0.693147	0	n	0	n	f	Nyamwezi	n	1	0.405465
1111-41	1	1	1	2016-03-01	Mar	N	Y	D	Y	1	4	1.875	1.5	< 4	0.693147	0	n	0	n	f	Zaramo	n	0	-0.693147
1111-227	1	1	1	2016-03-01	Mar	N	Y	D	Y	1	6.25	5	3	< 4	1.25276	4	y	10	y	m	Gogo	n	149	5.0073
1111-229	1	1	1	2016-03-01	Mar	N	Y	D	X	0	1	1.25	0	< 4	-0.693147	0	n	0	n	m	Gogo	n	12	2.52573
1111-230	1	1	1	2016-03-01	Mar	N	Y	D	Y	1	15.625	8.75	8	4 - 9	2.14007	0	n	0	n	m	Gogo	n	62	4.13517
1111-238	1	1	1	2016-03-01	Mar	N	Y	D	Y	1	3	5.75	7	4 - 9	2.0149	0	n	0	n	m	Gogo	n	9	2.25129
1112-4	1	1	2	2016-03-01	Mar	N	Y	D	X	0	0	1	0	< 4	-0.693147	0	n	8	y	m	Gogo	n	154	5.04019
1112-5	1	1	2	2016-03-01	Mar	N	Y	D				0				0	n	0	n	f	Gogo	n	1	0.405465
1112-6	1	1	2	2016-03-01	Mar	N	Y	D	Y	1	2.625	8.875	3	< 4	1.25276	0	n	0	n	m	Gogo	n	7	2.0149
1112-7	1	1	2	2016-03-01	Mar	N	Y	D	N	0	0.75	4.75	3	< 4	1.25276	0	n	0	n	m	Gogo	n	1	0.405465
1112-8	1	1	2	2016-03-01	Mar	N	Y	D	N	0	1.375	4.75	2	< 4	0.916291	10	y	18	y	m	Gogo	n	256	5.54713
1112-9	1	1	2	2016-03-01	Mar	N	Y	D	N	0	0.875	1.625	1.5	< 4	0.693147	0	n	0	n	m	Gogo	n	10	2.35138
1112-10	1	1	2	2016-03-01	Mar	N	Y	D	N	0	2.375	13.75	1	< 4	0.405465	2	y	2	y	f	Gogo	n	26	3.27714
1112-11	1	1	2	2016-03-01	Mar	N	Y	D	X	0	0	4.875	0	< 4	-0.693147	0	n	0	n	f	Gogo	n	1	0.405465
1112-12	1	1	2	2016-03-01	Mar	N	Y	D	Y	1	5.57143	16.75	6.5	4 - 9	1.94591	0	n	0	n	m	Gogo	n	1	0.405465
1112-13	1	1	2	2016-03-01	Mar	N	Y	D	Y	1	3.75	5.75	2	< 4	0.916291	0	n	0	n	m	Gogo	n	26	3.27714
1112-14	1	1	2	2016-03-01	Mar	N	Y	D			7.8	11.3333				0	n	0	n	m	Makua	n	18	2.91777
1112-27	1	1	2	2016-03-01	Mar	N	Y	D	X	0	0	0	0	< 4	-0.693147	0	n	0	n	m	Gogo	n	1	0.405465
1112-33	1	1	2	2016-03-01	Mar	N	Y	D	Y	1	7.875	7.5	6.5	4 - 9	1.94591	0	n	0	n	m	Hehe	n	1	0.405465
1112-258	1	1	2	2016-03-01	Mar	N	Y	D	X	0	0	0	0	< 4	-0.693147	0	n	0	n	m	Ngoni	n	15	2.74084
1112-264	1	1	2	2016-03-01	Mar	N	Y	D	X	0	0	0	0	< 4	-0.693147	0	n	0	n	m	Pare	n	12	2.52573
1112-265	1	1	2	2016-03-01	Mar	N	Y	D			2	7.625				0	n	0	n	m	Gogo	n	0	-0.693147
1112-266	1	1	2	2016-03-01	Mar	N	Y	D	X	0	0	2	0	< 4	-0.693147	0	n	0	n	m	Gogo	n	7	2.0149
1112-267	1	1	2	2016-03-01	Mar	N	Y	D	X	0	0	0	0	< 4	-0.693147	0	n	0	n	f	Gogo	n	1	0.405465
1112-268	1	1	2	2016-03-01	Mar	N	Y	D	Y	1	66	61	68	>= 15	4.22683	5	y	15	y	m	Gogo	n	261	5.56643
1112-318	1	1	2	2016-03-01	Mar	N	Y	D				0									Gogo	n
1112-323	1	1	2	2016-03-01	Mar	N	Y	D	Y	1	3.375	0	1	< 4	0.405465	0	n	3	y	m	Gogo	n	20	3.02042
1112-519	1	1	2	2016-03-01	Mar	N	Y	D	X	0	0	0	0	< 4	-0.693147	0	n	0	n	m	Gogo	n	12	2.52573
1112-545	1	1	2	2016-03-01	Mar	N	Y	D	Y	1	18.25	14.25	15	>= 15	2.74084	2	y	5	y	m	Nyaturu	n	48	3.88156
1113-271	1	1	3	2016-03-01	Mar	N	Y	D	Y	1	2.125	2.25	3.5	< 4	1.38629	0	n	0	n	m	Gogo	n	3	1.25276
1113-280	1	1	3	2016-03-01	Mar	N	Y	D	Y	1	4					0	n	1	y	m			9	2.25129
1113-282	1	1	3	2016-03-01	Mar	N	Y	D	Y	1	5.16667	9.125	3.5	< 4	1.38629	4	y	11	y	m	Nyaturu	n	135	4.90897
1113-293	1	1	3	2016-03-01	Mar	N	Y	D	X	0	0	0	0	< 4	-0.693147	0	n	0	n	m	Gogo	n	5	1.70475
1113-294	1	1	3	2016-03-01	Mar	N	Y	D	Y	1	7.375	6.375	4	4 - 9	1.50408	25	y	0	n	m	Gogo	n	269	5.59657
1113-295	1	1	3	2016-03-01	Mar	N	Y	D	Y	1	20.25	18.25	11.5	9 - 15	2.48491	0	n	0	n	m	Gogo	n	12	2.52573
1113-317	1	1	3	2016-03-01	Mar	N	Y	D	Y	1	3.625	2.5	7.5	4 - 9	2.07944						Gogo	n
1113-506	1	1	3	2016-03-01	Mar	N	Y	D	Y	1	1.875	0.25	1	< 4	0.405465	0	n	0	n	f	Gogo	n	1	0.405465
1113-522	1	1	3	2016-03-01	Mar	N	Y	D
1113-523	1	1	3	2016-03-01	Mar	N	Y	D	X	0	0	0	0	< 4	-0.693147	0	n	0	n	f	Gogo	n	1	0.405465
1113-525	1	1	3	2016-03-01	Mar	N	Y	D	X	0	0	4.875	0	< 4	-0.693147	0	n	0	n	f	Gogo	n	3	1.25276
1113-529	1	1	3	2016-03-01	Mar	N	Y	D	Y	1	2	7.625	5	4 - 9	1.70475	0	n	0	n	f	Gogo	n	8	2.14007
1113-531	1	1	3	2016-03-01	Mar	N	Y	D	X	0	0	0.25	0	< 4	-0.693147	2	y	0	n	f	Gogo	n	83	4.42485
1113-533	1	1	3	2016-03-01	Mar	N	Y	D	Y	1	35.375	16.375	23	>= 15	3.157	0	n	0	n	m	Gogo	n	14	2.67415
1113-534	1	1	3	2016-03-01	Mar	N	Y	D	Y	1	5.125	2.875	5	4 - 9	1.70475	5	y	3	y	m	Gogo	n	67	4.21213
1113-535	1	1	3	2016-03-01	Mar	N	Y	D	Y	1	16.75	8.375	11	9 - 15	2.44235	0	n	5	y	f	Gogo	n	20	3.02042
1113-536	1	1	3	2016-03-01	Mar	N	Y	D
1113-537	1	1	3	2016-03-01	Mar	N	Y	D	Y	1	25.375	19.5	13	9 - 15	2.60269	0	n	7	y	m	Gogo	n	33	3.51155
1113-546	1	1	3	2016-03-01	Mar	N	Y	D	X	0	0	0	0	< 4	-0.693147	0	n	0	n	m	Gogo	n	3	1.25276
1114-554	1	1	4	2016-03-01	Mar	N	Y	D	Y	1	9.75	10	5	4 - 9	1.70475	0	n	0	n	f	Gogo	n	20	3.02042
1114-597	1	1	4	2016-03-01	Mar	N	Y	D	Y	1	22.5	14.125	9.5	9 - 15	2.30259	0	n	0	n	m	Gogo	n	4	1.50408
1114-600	1	1	4	2016-03-01	Mar	N	Y	D	Y	1	3.25	1.125	2	< 4	0.916291	0	n	0	n	f	Gogo	n	5	1.70475
1114-614	1	1	4	2016-03-01	Mar	N	Y	D	Y	1	0.25	4.875	1	< 4	0.405465	0	n	0	n	f	Gogo	n	11	2.44235
1114-624	1	1	4	2016-03-01	Mar	N	Y	D	Y	1	26.25	19.75	46	>= 15	3.83945	0	n	0	n	m	Gogo	n	9	2.25129
1114-632	1	1	4	2016-03-01	Mar	N	Y	D	Y	1	0.428571	4.375	1.5	< 4	0.693147	0	n	0	n	f	Gogo	n	3	1.25276
1121-599	1	2	1	2016-03-01	Mar	N	Y	D	N	0	0.5	5.875	2	< 4	0.916291	0	n	0	n	f	Gogo	n	1	0.405465
1121-600	1	2	1	2016-03-01	Mar	N	Y	D			4.5					0	n	0	n	f			3	1.25276
1121-601	1	2	1	2016-03-01	Mar	N	Y	D	X	0	0	0				0	n	0	n	m	Rangi	n	0	-0.693147
1121-603	1	2	1	2016-03-01	Mar	N	Y	D	X	0	1.875	0	0	< 4	-0.693147	4	y	8	y	f	Haya	n	146	4.98703
1121-604	1	2	1	2016-03-01	Mar	N	Y	D	X	0	0	0	0	< 4	-0.693147	0	n	0	n	m	Gogo	n	12	2.52573
1121-605	1	2	1	2016-03-01	Mar	N	Y	D
1121-606	1	2	1	2016-03-01	Mar	N	Y	D				10.75				0	n	0	n	f	Gogo	n	5	1.70475
1121-607	1	2	1	2016-03-01	Mar	N	Y	D	X	0	0	0	0	< 4	-0.693147	27	y	18	y	f	Gogo	n	331	5.80363
1121-608	1	2	1	2016-03-01	Mar	N	Y	D
1121-610	1	2	1	2016-03-01	Mar	N	Y	D	X	0	0	0	0	< 4	-0.693147	0	n	0	n	f	Gogo	n	3	1.25276
1121-611	1	2	1	2016-03-01	Mar	N	Y	D	Y	1	31.375	38.625	11	9 - 15	2.44235	0	n	0	n	f	Hehe	n	17	2.8622
1121-612	1	2	1	2016-03-01	Mar	N	Y	D	N	0	2.125	0.25	2	< 4	0.916291	0	n	0	n	m	Gogo	n	9	2.25129
1121-613	1	2	1	2016-03-01	Mar	N	Y	D	X	0	0	0	0	< 4	-0.693147	2	y	0	n	m	Gogo	n	21	3.06805
1121-614	1	2	1	2016-03-01	Mar	N	Y	D	Y	1	8.25	0.25	9	9 - 15	2.25129	0	n	0	n	m	Gogo	n	19	2.97041
1121-615	1	2	1	2016-03-01	Mar	N	Y	D	X	0	0	0	0	< 4	-0.693147	2	y	3	y	m	Gogo	n	89	4.49424
1121-616	1	2	1	2016-03-01	Mar	N	Y	D								0	n	0	n	f	Gogo	n	1	0.405465
1121-617	1	2	1	2016-03-01	Mar	N	Y	D
1121-618	1	2	1	2016-03-01	Mar	N	Y	D	X	0	0	0	0	< 4	-0.693147	0	n	0	n	m	Gogo	n	9	2.25129
1121-621	1	2	1	2016-03-01	Mar	N	Y	D	X	0	0.375	1.16667	0.5	< 4	0						Gogo	n
1121-622	1	2	1	2016-03-01	Mar	N	Y	D	X	0	0	0	0	< 4	-0.693147	0	n	0	n	f	Gogo	n	6	1.8718
1121-624	1	2	1	2016-03-01	Mar	N	Y	D	X	0	0.875	4	1.5	< 4	0.693147	0	n	0	n	m	Gogo	n	12	2.52573
1121-626	1	2	1	2016-03-01	Mar	N	Y	D	Y	1	8.875	3.625	5.5	4 - 9	1.79176						Gogo	n
1121-627	1	2	1	2016-03-01	Mar	N	Y	D			2.71429	2.5	1	< 4	0.405465	0	n	11	y	f	Gogo	n	37	3.62434
1121-628	1	2	1	2016-03-01	Mar	N	Y	D	X	0	1.125	6.625	2.5	< 4	1.09861	0	n	0	n	f	Gogo	n	4	1.50408
1121-629	1	2	1	2016-03-01	Mar	N	Y	D	X	0	0	0.25	0	< 4	-0.693147	2	y	0	n	m	Gogo	n	29	3.38439
1121-630	1	2	1	2016-03-01	Mar	N	Y	D	Y	1	5.5	12.625	2.5	< 4	1.09861	0	n	0	n	f	Gogo	n	5	1.70475
1121-632	1	2	1	2016-03-01	Mar	N	Y	D	X	0	0	0.625	0	< 4	-0.693147	0	n	0	n	m	Gogo	n	10	2.35138
1121-633	1	2	1	2016-03-01	Mar	N	Y	D			1.625	6.875	1	< 4	0.405465						Sukuma	y
1121-774	1	2	1	2016-03-01	Mar	N	Y	D	Y	1	0.75	5	1.5	< 4	0.693147	2	y	0	n	m	Gogo	n	33	3.51155
1121-784	1	2	1	2016-03-01	Mar	N	Y	D	X	0	0	0	0	< 4	-0.693147	0	n	0	n	m	Gogo	n	12	2.52573
1122-766	1	2	2	2016-03-01	Mar	N	Y	D
1122-768	1	2	2	2016-03-01	Mar	N	Y	D	X	0	0	0	0	< 4	-0.693147	10	y	20	y	m	Gogo	n	165	5.10897
1122-769	1	2	2	2016-03-01	Mar	N	Y	D	X	0	0	0	0	< 4	-0.693147	0	n	0	n	m	Gogo	n	10	2.35138
1122-770	1	2	2	2016-03-01	Mar	N	Y	D	X	0	0	2.125	0	< 4	-0.693147	0	n	0	n	m	Gogo	n	2	0.916291
1122-771	1	2	2	2016-03-01	Mar	N	Y	D			0					0	n	0	n	m			0	-0.693147
1122-791	1	2	2	2016-03-01	Mar	N	Y	D	Y	1	20.1429	14.25	8	4 - 9	2.14007	0	n	0	n	m	Hehe	n	16	2.80336
1123-758	1	2	3	2016-03-01	Mar	N	Y	D	X	0	0	0	0	< 4	-0.693147	0	n	0	n	m	Gogo	n	10	2.35138
1123-759	1	2	3	2016-03-01	Mar	N	Y	D	Y	1	7.75	4.125	5	4 - 9	1.70475	0	n	1	y	m	Gogo	n	24	3.19867
1123-760	1	2	3	2016-03-01	Mar	N	Y	D	X	0	0	0	0	< 4	-0.693147	0	n	0	n	m	Gogo	n	3	1.25276
1123-761	1	2	3	2016-03-01	Mar	N	Y	D	X	0	0	0	0	< 4	-0.693147	100	y	50	y	f	Gogo	n	1166	7.06176
1123-762	1	2	3	2016-03-01	Mar	N	Y	D	Y	1	2.75	2.75	2	< 4	0.916291	1	y	0	n	m	Gogo	n	36	3.59731
1123-763	1	2	3	2016-03-01	Mar	N	Y	D	Y	1	1.125	3.875	0.5	< 4	0	0	n	0	n	f	Gogo	n	14	2.67415
1123-765	1	2	3	2016-03-01	Mar	N	Y	D	X	0	0	0	0	< 4	-0.693147	0	n	0	n	m	Gogo	n	1	0.405465
1123-793	1	2	3	2016-03-01	Mar	N	Y	D	X	0	0	0.75	0	< 4	-0.693147	5	y	2	y	m	Gogo	n	57	4.05178
1123-794	1	2	3	2016-03-01	Mar	N	Y	D			0					0	n	0	n	m	Gogo	n	0	-0.693147
1123-797	1	2	3	2016-03-01	Mar	N	Y	D	X	0	0	0	0	< 4	-0.693147	0	n	0	n	m	Gogo	n	3	1.25276
1123-798	1	2	3	2016-03-01	Mar	N	Y	D	X	0	0	0	0	< 4	-0.693147	0	n	0	n	f	Gogo	n	2	0.916291
1123-810	1	2	3	2016-03-01	Mar	N	Y	D	Y	1	5.375	3.375	1	< 4	0.405465	1	y	6	y	m	Gogo	n	49	3.90197
1124-772	1	2	4	2016-03-01	Mar	N	Y	D	X	0	0	0	0	< 4	-0.693147	0	n	0	n	m	Gogo	n	25	3.23868
1124-773	1	2	4	2016-03-01	Mar	N	Y	D	Y	1	15.25	18.125	16	>= 15	2.80336	0	n	0	n	m	Gogo	n	22	3.11352
1124-775	1	2	4	2016-03-01	Mar	N	Y	D	X	0	0	0	0	< 4	-0.693147	0	n	0	n	f	Gogo	n	1	0.405465
1124-776	1	2	4	2016-03-01	Mar	N	Y	D	X	0	0.375	3.375	0	< 4	-0.693147	0	n	0	n	f	Gogo	n	1	0.405465
1124-777	1	2	4	2016-03-01	Mar	N	Y	D				2
1124-779	1	2	4	2016-03-01	Mar	N	Y	D	X	0	0	4.5	0	< 4	-0.693147	2	y	0	n	m	Gogo	n	44	3.79549
1124-780	1	2	4	2016-03-01	Mar	N	Y	D				17				0	n	0	n				0	-0.693147
1124-783	1	2	4	2016-03-01	Mar	N	Y	D	Y	1	17.125	16	12	9 - 15	2.52573	0	n	0	n	m	Gogo	n	24	3.19867
1124-803	1	2	4	2016-03-01	Mar	N	Y	D	Y	1	18.8571	26.375	8	4 - 9	2.14007	0	n	10	y	m	Gogo	n	39	3.6763
1124-804	1	2	4	2016-03-01	Mar	N	Y	D	Y	1	3	4.75	3	< 4	1.25276	0	n	0	n	m	Gogo	n	4	1.50408
1124-805	1	2	4	2016-03-01	Mar	N	Y	D	X	0	0	0	0	< 4	-0.693147	4	y	0	n	m	Gogo	n	43	3.77276
1124-812	1	2	4	2016-03-01	Mar	N	Y	D	X	0	0	0	0	< 4	-0.693147	2	y	0	n	f	Gogo	n	34	3.54096
1131-122	1	3	1	2016-03-01	Mar	N	Y	I	N	0	1.75	3.28571	2	< 4	0.916291	0	n	0	n	m	Gogo	n	6	1.8718
1131-141	1	3	1	2016-03-01	Mar	N	Y	I	X	0	0	0	0	< 4	-0.693147	0	n	0	n	f	Gogo	n	1	0.405465
1131-142	1	3	1	2016-03-01	Mar	N	Y	I	X	0	0	0	0	< 4	-0.693147	37	y	12	y	m	Gogo	n	430	6.06495
1131-143	1	3	1	2016-03-01	Mar	N	Y	I	X	0	0	2	0	< 4	-0.693147	0	n	0	n	m	Gogo	n	12	2.52573
1131-144	1	3	1	2016-03-01	Mar	N	Y	I	Y	1	13.375	4.14286	8	4 - 9	2.14007						Gogo	n
1131-145	1	3	1	2016-03-01	Mar	N	Y	I	N	0	1.375	4.28571	4	4 - 9	1.50408	4	y	3	y	f	Gogo	n	65	4.18205
1131-146	1	3	1	2016-03-01	Mar	N	Y	I	X	0	0	0	0	< 4	-0.693147	0	n	0	n	m	Gogo	n	2	0.916291
1131-211	1	3	1	2016-03-01	Mar	N	Y	I	N	0	11.625	2.28571	9	9 - 15	2.25129	0	n	12	y	m	Gogo	n	37	3.62434
1131-212	1	3	1	2016-03-01	Mar	N	Y	I	Y	1	0.875	1.42857	2	< 4	0.916291	8	y	5	y	m	Sukuma	y	107	4.67749
1131-213	1	3	1	2016-03-01	Mar	N	Y	I
1131-214	1	3	1	2016-03-01	Mar	N	Y	I
1131-215	1	3	1	2016-03-01	Mar	N	Y	I	N	0	5.375	3.42857	4	4 - 9	1.50408	20	y	12	y	f	Sukuma	y	268	5.59285
1131-216	1	3	1	2016-03-01	Mar	N	Y	I	Y	1	11.75	9.71429	4	4 - 9	1.50408	0	n	0	n	m	Sukuma	y	8	2.14007
1131-218	1	3	1	2016-03-01	Mar	N	Y	I			21	0				3	y	3	y	m	Sukuma	y	50	3.92197
1132-1	1	3	2	2016-03-01	Mar	N	Y	I	X	0	0	1.33333	0	< 4	-0.693147	0	n	4	y	f	Gogo	n	18	2.91777
1132-2	1	3	2	2016-03-01	Mar	N	Y	I	Y	1	9.625	6.71429	7	4 - 9	2.0149	0	n	0	n	f	Gogo	n	3	1.25276
1132-3	1	3	2	2016-03-01	Mar	N	Y	I	Y	1	9.375	11	12.5	9 - 15	2.56495	0	n	0	n	m	Sukuma	y	0	-0.693147
1132-4	1	3	2	2016-03-01	Mar	N	Y	I	X	0	0	0	0	< 4	-0.693147	0	n	0	n	m	Fipa	n	13	2.60269
1132-5	1	3	2	2016-03-01	Mar	N	Y	I	Y	1	8	2.85714	9.5	9 - 15	2.30259	0	n	0	n	f	Gogo	n	1	0.405465
1132-6	1	3	2	2016-03-01	Mar	N	Y	I	X	0	0	0	0	< 4	-0.693147	0	n	0	n	m	Gogo	n	1	0.405465
1132-7	1	3	2	2016-03-01	Mar	N	Y	I	N	0	12.875	3.16667	8	4 - 9	2.14007	3	y	0	n	f	Mbulu	n	265	5.58161
1132-8	1	3	2	2016-03-01	Mar	N	Y	I	X	0	5.25	5.33333	5	4 - 9	1.70475	0	n	0	n	f	Gogo	n	1	0.405465
1132-9	1	3	2	2016-03-01	Mar	N	Y	I	X	0	0	2.42857	0	< 4	-0.693147	1	y	0	n	m	Gogo	n	61	4.11904
1132-10	1	3	2	2016-03-01	Mar	N	Y	I	N	0	10.5	5.85714	7.5	4 - 9	2.07944	0	n	0	n	m	Gogo	n	5	1.70475
1132-11	1	3	2	2016-03-01	Mar	N	Y	I	X	0	0	0.428571	0	< 4	-0.693147	12	y	26	y	m	Gogo	n	281	5.64013
1132-12	1	3	2	2016-03-01	Mar	N	Y	I	X	0	0	0	0	< 4	-0.693147	0	n	0	n	m	Gogo	n	1	0.405465
1132-13	1	3	2	2016-03-01	Mar	N	Y	I
1132-319	1	3	2	2016-03-01	Mar	N	Y	I	Y	1	9.875	16.5714	10	9 - 15	2.35138	0	n	0	n	f	Gogo	n	1	0.405465
1132-320	1	3	2	2016-03-01	Mar	N	Y	I	Y	1	20.1429	16	13	9 - 15	2.60269	0	n	8	y	m	Gogo	n	30	3.41773
1132-14	1	3	2	2016-03-01	Mar	N	Y	I	N	0	15.5	15.75	11	9 - 15	2.44235	0	n	0	n	f	Gogo	n	14	2.67415
1132-15	1	3	2	2016-03-01	Mar	N	Y	I	Y	1	11.5	3	3	< 4	1.25276	4	y	2	y	m	Gogo	n	47	3.86073
1132-16	1	3	2	2016-03-01	Mar	N	Y	I								2	y	14	y	m			71	4.2697
1132-17	1	3	2	2016-03-01	Mar	N	Y	I	Y	1	7.5	6.625	9	9 - 15	2.25129	0	n	0	n	m	Gogo	n	11	2.44235
1132-316	1	3	2	2016-03-01	Mar	N	Y	I	X	0	0	0	0	< 4	-0.693147	0	n	0	n	m	Gogo	n	9	2.25129
1132-317	1	3	2	2016-03-01	Mar	N	Y	I	Y	1	4.625	4.125	5	4 - 9	1.70475	0	n	0	n	m	Gogo	n	7	2.0149
1132-321	1	3	2	2016-03-01	Mar	N	Y	I	N	0	8.75	10.875	7	4 - 9	2.0149	0	n	0	n	m	Gogo	n	9	2.25129
1132-322	1	3	2	2016-03-01	Mar	N	Y	I	Y	1	11.25	11.25	8	4 - 9	2.14007	5	y	22	y	m	Gogo	n	133	4.8941
1132-323	1	3	2	2016-03-01	Mar	N	Y	I	X	0	0	0	0	< 4	-0.693147	0	n	0	n	m	Gogo	n	9	2.25129
1132-325	1	3	2	2016-03-01	Mar	N	Y	I	X	0	0	0	0	< 4	-0.693147	0	n	0	n	m	Gogo	n	7	2.0149
1132-326	1	3	2	2016-03-01	Mar	N	Y	I	Y	1	11.875	11.375	8	4 - 9	2.14007	2	y	15	y	m	Sukuma	y	79	4.37576
1132-327	1	3	2	2016-03-01	Mar	N	Y	I				0
1132-328	1	3	2	2016-03-01	Mar	N	Y	I	N	0	9.25	7.75	7	4 - 9	2.0149	0	n	0	n	m	Sukuma	y	0	-0.693147
1132-329	1	3	2	2016-03-01	Mar	N	Y	I				0
1132-330	1	3	2	2016-03-01	Mar	N	Y	I	X	0	0	0.375	0	< 4	-0.693147	0	n	0	n	m	Sukuma	y	14	2.67415
1132-331	1	3	2	2016-03-01	Mar	N	Y	I	N	0	10.25	6.875	11	9 - 15	2.44235	50	y	31	y	m	Sukuma	y	639	6.46069
1133-123	1	3	3	2016-03-01	Mar	N	Y	I	X	0	0	0	0	< 4	-0.693147	0	n	0	n	m	Gogo	n	3	1.25276
1133-124	1	3	3	2016-03-01	Mar	N	Y	I	X	0	0.25	0	0	< 4	-0.693147	0	n	19	y	f	Gogo	n	71	4.2697
1133-125	1	3	3	2016-03-01	Mar	N	Y	I	X	0	0	1.5	0	< 4	-0.693147	6	y	19	y	m	Gogo	n	128	4.85593
1133-127	1	3	3	2016-03-01	Mar	N	Y	I	X	0	0	0	0	< 4	-0.693147	0	n	0	n	m	Gogo	n	12	2.52573
1133-128	1	3	3	2016-03-01	Mar	N	Y	I	Y	1	24.375	21	17	>= 15	2.8622	30	y	13	y	m	Gogo	n	348	5.85364
1133-132	1	3	3	2016-03-01	Mar	N	Y	I	X	0	1.375	0	0	< 4	-0.693147	0	n	4	y	m	Gogo	n	13	2.60269
1133-133	1	3	3	2016-03-01	Mar	N	Y	I	X	0	0	0	0	< 4	-0.693147	0	n	0	n	f	Gogo	n	18	2.91777
1133-134	1	3	3	2016-03-01	Mar	N	Y	I	X	0	0.5	5.875	2	< 4	0.916291	30	y	20	y	m	Gogo	n	361	5.89026
1133-136	1	3	3	2016-03-01	Mar	N	Y	I	X	0	0	0	0	< 4	-0.693147	0	n	0	n	f			2	0.916291
1133-137	1	3	3	2016-03-01	Mar	N	Y	I	Y	1	17.7143	3.625	8	4 - 9	2.14007	5	y	15	y	m	Gogo	n	103	4.63957
1133-139	1	3	3	2016-03-01	Mar	N	Y	I	Y	1	22.875	14.375	22.5	>= 15	3.13549	4	y	0	n	m	Gogo	n	51	3.94158
1133-140	1	3	3	2016-03-01	Mar	N	Y	I	N	0	21.375	8.625	14	9 - 15	2.67415	4	y	32	y	m	Gogo	n	148	5.00058
1141-575	1	4	1	2016-03-01	Mar	N	Y	I	N	0	5.125	3.375	2.5	< 4	1.09861	0	n	8	y	m	Gogo	n	33	3.51155
1141-576	1	4	1	2016-03-01	Mar	N	Y	I	N	0	12.25	5.5	5	4 - 9	1.70475	0	n	0	n	m	Gogo	n	9	2.25129
1141-577	1	4	1	2016-03-01	Mar	N	Y	I	Y	1	7.125	5	2	< 4	0.916291	0	n	0	n	m	Gogo	n	9	2.25129
1141-578	1	4	1	2016-03-01	Mar	N	Y	I	N	0	31	18.375	15.5	>= 15	2.77259	0	n	0	n	f	Gogo	n	14	2.67415
1141-579	1	4	1	2016-03-01	Mar	N	Y	I								20	y	42	y	f			344	5.84209
1141-580	1	4	1	2016-03-01	Mar	N	Y	I	Y	1	22.625	14.5	9.5	9 - 15	2.30259	7	y	0	n	f	Gogo	n	81	4.4006
1141-582A	1	4	1	2016-03-01	Mar	N	Y	I	X	0	0	1.375	0	< 4	-0.693147	5	y	0	n	m	Gogo	n	56	4.03424
1141-582B	1	4	1	2016-03-01	Mar	N	Y	I	X	0	0	0									Gogo	n
1142-386	1	4	2	2016-03-01	Mar	N	Y	I	Y	1	11.875	10	9	9 - 15	2.25129	4	y	4	y	m	Gogo	n	64	4.16667
1142-387	1	4	2	2016-03-01	Mar	N	Y	I	N	0	15.625	12.375	17.5	>= 15	2.89037	7	y	26	y	m	Gogo	n	157	5.05943
1142-388	1	4	2	2016-03-01	Mar	N	Y	I	X	0	0	0.875	0	< 4	-0.693147	7	y	4	y	m	Gogo	n	92	4.52721
1142-389	1	4	2	2016-03-01	Mar	N	Y	I			18
1142-390	1	4	2	2016-03-01	Mar	N	Y	I	X	0	3.125	4.75	1.5	< 4	0.693147	0	n	0	n	f	Gogo	n	1	0.405465
1142-391	1	4	2	2016-03-01	Mar	N	Y	I	X	0	0	0	0	< 4	-0.693147	0	n	0	n	m	Gogo	n	11	2.44235
1142-392	1	4	2	2016-03-01	Mar	N	Y	I	Y	1	18.125	8.625	14	9 - 15	2.67415	0	n	0	n	f	Gogo	n	1	0.405465
1143-343	1	4	3	2016-03-01	Mar	N	Y	I	X	0	0	0	0	< 4	-0.693147	0	n	0	n	f	Gogo	n	1	0.405465
1143-344	1	4	3	2016-03-01	Mar	N	Y	I	N	0	14.125	6.625	11	9 - 15	2.44235	0	n	0	n	m	Gogo	n	9	2.25129
1143-345	1	4	3	2016-03-01	Mar	N	Y	I	Y	1	3.42857	9.875	7	4 - 9	2.0149	4	y	0	n	m	Gogo	n	54	3.9982
1143-346	1	4	3	2016-03-01	Mar	N	Y	I	N	0	3	14	2.5	< 4	1.09861	0	n	0	n	f	Gogo	n	1	0.405465
1143-347	1	4	3	2016-03-01	Mar	N	Y	I	N	0	7.375	3.75	2	< 4	0.916291	2	y	0	n	m	Gogo	n	47	3.86073
1143-348	1	4	3	2016-03-01	Mar	N	Y	I
1143-349	1	4	3	2016-03-01	Mar	N	Y	I
1144-430	1	4	4	2016-03-01	Mar	N	Y	I	N	0	9	7.75	13	9 - 15	2.60269	0	n	0	n	f	Gogo	n	1	0.405465
1144-431	1	4	4	2016-03-01	Mar	N	Y	I	X	0	0	0	0	< 4	-0.693147	2	y	16	y	f	Gogo	n	69	4.24133
1144-432	1	4	4	2016-03-01	Mar	N	Y	I	Y	1	11.625	4.375	7	4 - 9	2.0149	0	n	0	n	f	Gogo	n	1	0.405465
1144-433	1	4	4	2016-03-01	Mar	N	Y	I	N	0	32.375	23.3333	34.5	>= 15	3.55535	17	y	10	y	m	Sukuma	y	224	5.41388
1144-434	1	4	4	2016-03-01	Mar	N	Y	I	N	0	5	6.66667	3	< 4	1.25276						Sukuma	y
1144-435	1	4	4	2016-03-01	Mar	N	Y	I	X	0	0	0	0	< 4	-0.693147	0	n	0	n	m	Gogo	n	6	1.8718
1144-437	1	4	4	2016-03-01	Mar	N	Y	I	N	0	9.125	5.25	3.5	< 4	1.38629	0	n	0	n	m	Sukuma	y	1	0.405465
1144-438	1	4	4	2016-03-01	Mar	N	Y	I	Y	1	43.375	37.375	56.5	>= 15	4.04305	54	y	30	y	m	Gogo	n	726	6.58824
1144-439	1	4	4	2016-03-01	Mar	N	Y	I	X	0	0	0	0	< 4	-0.693147	0	n	0	n	f	Gogo	n	1	0.405465
1144-440	1	4	4	2016-03-01	Mar	N	Y	I	N	0	19.375	9.875	10	9 - 15	2.35138	0	n	0	n	m	Gogo	n	1	0.405465
1144-442	1	4	4	2016-03-01	Mar	N	Y	I	N	0	6.875	1.25	1	< 4	0.405465	0	n	0	n	m	Gogo	n	1	0.405465
1144-443	1	4	4	2016-03-01	Mar	N	Y	I	Y	1	6	10.125	5.5	4 - 9	1.79176	0	n	0	n	f	Gogo	n	17	2.8622
1144-444	1	4	4	2016-03-01	Mar	N	Y	I	N	0	6.75	12.25	5	4 - 9	1.70475	0	n	0	n	f	Gogo	n	32	3.48124
1144-445	1	4	4	2016-03-01	Mar	N	Y	I	N	0	20.75	16.625	12.5	9 - 15	2.56495	0	n	0	n	m	Gogo	n	12	2.52573
1144-446	1	4	4	2016-03-01	Mar	N	Y	I			23.25										Gogo	n
1144-447	1	4	4	2016-03-01	Mar	N	Y	I	X	0	0	4.875	0	< 4	-0.693147	0	n	0	n	f	Gogo	n	0	-0.693147
1144-448	1	4	4	2016-03-01	Mar	N	Y	I			11.3333	26.5	5	4 - 9	1.70475	0	n	5	y	m	Gogo	n	23	3.157
1144-449	1	4	4	2016-03-01	Mar	N	Y	I	N	0	4.14286	11.625	4	4 - 9	1.50408	0	n	0	n	m	Gogo	n	14	2.67415
1144-450	1	4	4	2016-03-01	Mar	N	Y	I
1144-451	1	4	4	2016-03-01	Mar	N	Y	I			2					0	n	0	n	m			10	2.35138
1144-452	1	4	4	2016-03-01	Mar	N	Y	I	Y	1	5.5	10.75	4	4 - 9	1.50408	0	n	0	n	m	Gogo	n	11	2.44235
1144-453	1	4	4	2016-03-01	Mar	N	Y	I	X	0	0	0	0	< 4	-0.693147	15	y	0	n	m	Gogo	n	158	5.06575
1144-455	1	4	4	2016-03-01	Mar	N	Y	I	X	0	0	0	0	< 4	-0.693147	0	n	0	n	m	Gogo	n	1	0.405465
1144-456	1	4	4	2016-03-01	Mar	N	Y	I	X	0	2.125	8.875	2.5	< 4	1.09861	0	n	0	n	m	Gogo	n	7	2.0149
1144-457	1	4	4	2016-03-01	Mar	N	Y	I	Y	1	12.25	9	9	9 - 15	2.25129	0	n	4	y	f	Gogo	n	13	2.60269
1144-458	1	4	4	2016-03-01	Mar	N	Y	I	N	0	17.875	8.5	13	9 - 15	2.60269	50	y	50	y	f	Sukuma	y	771	6.64834
1144-459	1	4	4	2016-03-01	Mar	N	Y	I	Y	1	14.375	14.25	15	>= 15	2.74084	0	n	0	n	m	Gogo	n	12	2.52573
1144-460	1	4	4	2016-03-01	Mar	N	Y	I	Y	1	21.375	21.375	20	>= 15	3.02042	18	y	18	y	m	Gogo	n	243	5.49512
1144-461	1	4	4	2016-03-01	Mar	N	Y	I
1144-462	1	4	4	2016-03-01	Mar	N	Y	I	X	0	0	0	0	< 4	-0.693147	12	y	5	y	m	Gogo	n	144	4.97328
1144-463	1	4	4	2016-03-01	Mar	N	Y	I	N	0	12.5	17.5	8	4 - 9	2.14007	0	n	0	n	m	Gogo	n	14	2.67415
1144-464	1	4	4	2016-03-01	Mar	N	Y	I	Y	1	15.375	10.25	14	9 - 15	2.67415	1	y	0	n	m	Hehe	n	13	2.60269
1144-465	1	4	4	2016-03-01	Mar	N	Y	I	N	0	6.25	5.625	7	4 - 9	2.0149	4	y	3	y	m	Hehe	n	63	4.15104
1144-466	1	4	4	2016-03-01	Mar	N	Y	I	N	0	3.5	0.75	1	< 4	0.405465	0	n	0	n	m	Gogo	n	3	1.25276
1144-581	1	4	4	2016-03-01	Mar	N	Y	I	N	0	5.14286	25.75	6	4 - 9	1.8718	0	n	0	n	m	Gogo	n	0	-0.693147
1111-17	1	1	1	2016-07-01	Jul	N	Y	D	Y	1	12.25	6.125	15	>= 15	2.74084	0	n	0	n	f	Gogo	n	14	2.67415
1111-18	1	1	1	2016-07-01	Jul	N	Y	D	N	0	3.25	2.25	5.5	4 - 9	1.79176	1	y	0	n	m	Gogo	n	25	3.23868
1111-23	1	1	1	2016-07-01	Jul	N	Y	D	Y	1	7	11.6667	5	4 - 9	1.70475	0	n	0	n	m	Gogo	n	3	1.25276
1111-25	1	1	1	2016-07-01	Jul	N	Y	D
1111-38	1	1	1	2016-07-01	Jul	N	Y	D	Y	1	34.3333	27.375	25.5	>= 15	3.2581	0	n	0	n	m	Hehe	n	69	4.24133
1111-40	1	1	1	2016-07-01	Jul	N	Y	D	Y	1	1	0.25	1	< 4	0.405465	0	n	0	n	m	Gogo	n	1	0.405465
1111-41	1	1	1	2016-07-01	Jul	N	Y	D	Y	1	6.5	4	7	4 - 9	2.0149	0	n	0	n	f	Zaramo	n	6	1.8718
1111-227	1	1	1	2016-07-01	Jul	N	Y	D	Y	1	12.5	6.25	13	9 - 15	2.60269	4	y	6	y	m	Gogo	n	86	4.46014
1111-229	1	1	1	2016-07-01	Jul	N	Y	D	Y	1	2	1	2	< 4	0.916291	0	n	3	y	m	Gogo	n	19	2.97041
1111-230	1	1	1	2016-07-01	Jul	N	Y	D	Y	1	28	15.625	30.5	>= 15	3.43399	0	n	0	n	m	Gogo	n	62	4.13517
1111-238	1	1	1	2016-07-01	Jul	N	Y	D	Y	1	5.75	3	3	< 4	1.25276	0	n	0	n	m	Gogo	n	9	2.25129
1112-4	1	1	2	2016-07-01	Jul	N	Y	D	X	0	0	0	0	< 4	-0.693147	0	n	12	y	m	Gogo	n	100	4.61016
1112-5	1	1	2	2016-07-01	Jul	N	Y	D													Gogo	n
1112-6	1	1	2	2016-07-01	Jul	N	Y	D	Y	1	7	2.625	2.5	< 4	1.09861	0	n	0	n	f	Gogo	n	7	2.0149
1112-7	1	1	2	2016-07-01	Jul	N	Y	D	N	0	7.75	0.75	4.5	4 - 9	1.60944	0	n	0	n	m	Gogo	n	10	2.35138
1112-8	1	1	2	2016-07-01	Jul	N	Y	D	Y	1	1.33333	1.375	2	< 4	0.916291	11	y	22	y	f	Gogo	n	200	5.30081
1112-9	1	1	2	2016-07-01	Jul	N	Y	D	X	0	0.25	0.875	0.5	< 4	0	45	y	20	y	m	Gogo	n	526	6.26625
1112-10	1	1	2	2016-07-01	Jul	N	Y	D	N	0	23.6667	2.375	19.5	>= 15	2.99573	2	y	0	n	m	Gogo	n	29	3.38439
1112-11	1	1	2	2016-07-01	Jul	N	Y	D	X	0	0	0	0	< 4	-0.693147	0	n	0	n	f	Gogo	n	1	0.405465
1112-12	1	1	2	2016-07-01	Jul	N	Y	D	Y	1	14.3333	5.57143	15.5	>= 15	2.77259	0	n	0	n	f	Gogo	n	1	0.405465
1112-13	1	1	2	2016-07-01	Jul	N	Y	D	N	0	18.5	3.75	19.5	>= 15	2.99573	0	n	6	y	m	Gogo	n	25	3.23868
1112-14	1	1	2	2016-07-01	Jul	N	Y	D				7.8				0	n	0	n	m	Makua	n	16	2.80336
1112-27	1	1	2	2016-07-01	Jul	N	Y	D	X	0	0	0	0	< 4	-0.693147	0	n	0	n	m	Gogo	n	2	0.916291
1112-33	1	1	2	2016-07-01	Jul	N	Y	D	Y	1	10.3333	7.875	12	9 - 15	2.52573	0	n	0	n	f	Nyaturu	n	1	0.405465
1112-258	1	1	2	2016-07-01	Jul	N	Y	D	X	0	0	0	0	< 4	-0.693147	0	n	0	n	m	Ngoni	n	6	1.8718
1112-264	1	1	2	2016-07-01	Jul	N	Y	D	X	0	0	0	0	< 4	-0.693147	0	n	0	n	m	Pare	n	18	2.91777
1112-265	1	1	2	2016-07-01	Jul	N	Y	D				2				0	n	0	n	m	Gogo	n	10	2.35138
1112-266	1	1	2	2016-07-01	Jul	N	Y	D				0									Gogo	n
1112-267	1	1	2	2016-07-01	Jul	N	Y	D	X	0	0	0	0	< 4	-0.693147	0	n	0	n	f	Gogo	n	4	1.50408
1112-268	1	1	2	2016-07-01	Jul	N	Y	D			70	66	70	>= 15	4.25561	0	n	5	y	m	Gogo	n	75	4.32413
1112-318	1	1	2	2016-07-01	Jul	N	Y	D								0	n	0	n	m	Gogo	n	14	2.67415
1112-323	1	1	2	2016-07-01	Jul	N	Y	D	N	0	9	3.375	7	4 - 9	2.0149	0	n	0	n	m	Gogo	n	4	1.50408
1112-519	1	1	2	2016-07-01	Jul	N	Y	D	X	0	0	0	0	< 4	-0.693147	20	y	16	y	m	Gogo	n	260	5.5626
1112-545	1	1	2	2016-07-01	Jul	N	Y	D	N	0	17.5	18.25	12	9 - 15	2.52573	0	n	2	y	m	Nyaturu	n	18	2.91777
1113-271	1	1	3	2016-07-01	Jul	N	Y	D	Y	1	4.5	2.125	5	4 - 9	1.70475	0	n	1	y	m	Gogo	n	12	2.52573
1113-280	1	1	3	2016-07-01	Jul	N	Y	D				4
1113-282	1	1	3	2016-07-01	Jul	N	Y	D	Y	1	6	5.16667	7	4 - 9	2.0149	20	y	22	y	m	Nyaturu	n	348	5.85364
1113-293	1	1	3	2016-07-01	Jul	N	Y	D	X	0	0	0	0	< 4	-0.693147	0	n	0	n	m	Gogo	n	4	1.50408
1113-294	1	1	3	2016-07-01	Jul	N	Y	D	Y	1	10.5	7.375	14	9 - 15	2.67415	14	y	15	y	m	Gogo	n	192	5.2601
1113-295	1	1	3	2016-07-01	Jul	N	Y	D	Y	1	36.25	20.25	34	>= 15	3.54096	0	n	0	n	m	Gogo	n	9	2.25129
1113-317	1	1	3	2016-07-01	Jul	N	Y	D	Y	1	7.25	3.625	6.5	4 - 9	1.94591	0	n	0	n	f	Gogo	n	6	1.8718
1113-506	1	1	3	2016-07-01	Jul	N	Y	D	Y	1	8	1.875	8	4 - 9	2.14007	0	n	0	n	f	Gogo	n	1	0.405465
1113-522	1	1	3	2016-07-01	Jul	N	Y	D
1113-523	1	1	3	2016-07-01	Jul	N	Y	D	X	0	0	0	0	< 4	-0.693147	0	n	0	n	f	Gogo	n	1	0.405465
1113-525	1	1	3	2016-07-01	Jul	N	Y	D	X	0	0	0	0	< 4	-0.693147	0	n	0	n	f	Gogo	n	4	1.50408
1113-529	1	1	3	2016-07-01	Jul	N	Y	D	Y	1	4	2	1	< 4	0.405465	2	y	1	y	f	Gogo	n	47	3.86073
1113-531	1	1	3	2016-07-01	Jul	N	Y	D	Y	1	0.5	0	0	< 4	-0.693147	0	n	0	n	f	Gogo	n	5	1.70475
1113-533	1	1	3	2016-07-01	Jul	N	Y	D	Y	1	69.75	35.375	61.5	>= 15	4.12713	0	n	0	n	m	Gogo	n	12	2.52573
1113-534	1	1	3	2016-07-01	Jul	N	Y	D	Y	1	4.5	5.125	5	4 - 9	1.70475	0	n	0	n	m	Gogo	n	7	2.0149
1113-535	1	1	3	2016-07-01	Jul	N	Y	D	Y	1	19.5	16.75	23	>= 15	3.157	2	y	5	y	f	Gogo	n	36	3.59731
1113-536	1	1	3	2016-07-01	Jul	N	Y	D
1113-537	1	1	3	2016-07-01	Jul	N	Y	D	Y	1	40.5	25.375	36	>= 15	3.59731	0	n	12	y	m	Gogo	n	48	3.88156
1113-546	1	1	3	2016-07-01	Jul	N	Y	D	Y	1	0.5	0	0	< 4	-0.693147	0	n	0	n	f	Gogo	n	3	1.25276
1114-554	1	1	4	2016-07-01	Jul	N	Y	D	N	0	17	9.75	14	9 - 15	2.67415	2	y	0	n	m	Gogo	n	34	3.54096
1114-597	1	1	4	2016-07-01	Jul	N	Y	D	N	0	28.5	22.5	20	>= 15	3.02042	0	n	0	n	m	Gogo	n	7	2.0149
1114-600	1	1	4	2016-07-01	Jul	N	Y	D	Y	1	13.5	3.25	16	>= 15	2.80336	0	n	0	n	f	Gogo	n	3	1.25276
1114-614	1	1	4	2016-07-01	Jul	N	Y	D	Y	1	0.5	0.25	0	< 4	-0.693147	1	y	0	n	m	Gogo	n	24	3.19867
1114-624	1	1	4	2016-07-01	Jul	N	Y	D	N	0	19	26.25	15	>= 15	2.74084	12	y	28	y	m	Gogo	n	216	5.37759
1114-632	1	1	4	2016-07-01	Jul	N	Y	D	X	0	0	0.428571	0	< 4	-0.693147	0	n	0	n	m	Gogo	n	3	1.25276
1121-599	1	2	1	2016-07-01	Jul	N	Y	D	X	0	0	0.5	0	< 4	-0.693147	0	n	0	n	m	Gogo	n	4	1.50408
1121-600	1	2	1	2016-07-01	Jul	N	Y	D			8	4.5	8	4 - 9	2.14007
1121-601	1	2	1	2016-07-01	Jul	N	Y	D	X	0	0	0	0	< 4	-0.693147	0	n	0	n	f	Gogo	n	6	1.8718
1121-603	1	2	1	2016-07-01	Jul	N	Y	D	N	0	3.25	1.875	4.5	4 - 9	1.60944	0	n	0	n	f	Haya	n	16	2.80336
1121-604	1	2	1	2016-07-01	Jul	N	Y	D			0	0	0	< 4	-0.693147	0	n	0	n	m	Gogo	n	4	1.50408
1121-605	1	2	1	2016-07-01	Jul	N	Y	D
1121-606	1	2	1	2016-07-01	Jul	N	Y	D													Gogo	n
1121-607	1	2	1	2016-07-01	Jul	N	Y	D	X	0	0	0	0	< 4	-0.693147	0	n	20	y	m	Gogo	n	67	4.21213
1121-608	1	2	1	2016-07-01	Jul	N	Y	D
1121-610	1	2	1	2016-07-01	Jul	N	Y	D	X	0	0	0	0	< 4	-0.693147						Gogo	n
1121-611	1	2	1	2016-07-01	Jul	N	Y	D	N	0	30	31.375	30	>= 15	3.41773	0	n	0	n	m	Hehe	n	17	2.8622
1121-612	1	2	1	2016-07-01	Jul	N	Y	D	N	0	2.25	2.125	4.5	4 - 9	1.60944	0	n	0	n	m	Gogo	n	6	1.8718
1121-613	1	2	1	2016-07-01	Jul	N	Y	D	X	0	0	0	0	< 4	-0.693147	4	y	0	n	m	Gogo	n	51	3.94158
1121-614	1	2	1	2016-07-01	Jul	N	Y	D	N	0	23.25	8.25	31.5	>= 15	3.46574		y		y	f	Gogo	n	505	6.22555
1121-615	1	2	1	2016-07-01	Jul	N	Y	D	X	0	0	0	0	< 4	-0.693147	2	y	20	y	m	Gogo	n	142	4.95934
1121-616	1	2	1	2016-07-01	Jul	N	Y	D													Gogo	n
1121-617	1	2	1	2016-07-01	Jul	N	Y	D
1121-618	1	2	1	2016-07-01	Jul	N	Y	D	X	0	0	0	0	< 4	-0.693147	0	n	0	n	m	Gogo	n	9	2.25129
1121-621	1	2	1	2016-07-01	Jul	N	Y	D	N	0	1	0.375	2	< 4	0.916291	5	y	0	n	m	Gogo	n	65	4.18205
1121-622	1	2	1	2016-07-01	Jul	N	Y	D	X	0	0	0	0	< 4	-0.693147	0	n	0	n	f	Gogo	n	8	2.14007
1121-624	1	2	1	2016-07-01	Jul	N	Y	D	X	0	0.5	0.875	1	< 4	0.405465	0	n	0	n	m	Gogo	n	12	2.52573
1121-626	1	2	1	2016-07-01	Jul	N	Y	D	N	0	14	8.875	14	9 - 15	2.67415	12	y	15	y	m	Gogo	n	174	5.16192
1121-627	1	2	1	2016-07-01	Jul	N	Y	D	N	0	2.75	2.71429	3	< 4	1.25276	0	n	9	y	f	Gogo	n	35	3.56953
1121-628	1	2	1	2016-07-01	Jul	N	Y	D	N	0	7.25	1.125	5.5	4 - 9	1.79176	0	n	0	n	f	Gogo	n	6	1.8718
1121-629	1	2	1	2016-07-01	Jul	N	Y	D	X	0	0	0	0	< 4	-0.693147	0	n	0	n	m	Gogo	n	74	4.3108
1121-630	1	2	1	2016-07-01	Jul	N	Y	D	Y	1	15.25	5.5	17	>= 15	2.8622	0	n	0	n	f	Gogo	n	5	1.70475
1121-632	1	2	1	2016-07-01	Jul	N	Y	D	X	0	0	0	0	< 4	-0.693147	0	n	0	n	m	Gogo	n	3	1.25276
1121-633	1	2	1	2016-07-01	Jul	N	Y	D	Y	1	5.25	1.625	6.5	4 - 9	1.94591	10	y	40	y	f	Sukuma	y	274	5.61495
1121-774	1	2	1	2016-07-01	Jul	N	Y	D	Y	1	1.25	0.75	1.5	< 4	0.693147						Gogo	n
1121-784	1	2	1	2016-07-01	Jul	N	Y	D	X	0	0	0	0	< 4	-0.693147	0	n	33	y	m	Gogo	n	111	4.71402
1122-766	1	2	2	2016-07-01	Jul	N	Y	D
1122-768	1	2	2	2016-07-01	Jul	N	Y	D	X	0	0	0	0	< 4	-0.693147	4	y	0	n	m	Gogo	n	45	3.81771
1122-769	1	2	2	2016-07-01	Jul	N	Y	D	X	0	0	0	0	< 4	-0.693147	0	n	0	n	m	Gogo	n	7	2.0149
1122-770	1	2	2	2016-07-01	Jul	N	Y	D	X	0	0	0	0	< 4	-0.693147	0	n	0	n	m	Gogo	n	5	1.70475
1122-771	1	2	2	2016-07-01	Jul	N	Y	D	X	0	0	0	0	< 4	-0.693147	0	n	2	y	m			10	2.35138
1122-791	1	2	2	2016-07-01	Jul	N	Y	D	Y	1	13.25	20.1429	14	9 - 15	2.67415	0	n	0	n	m	Hehe	n	66	4.1972
1123-758	1	2	3	2016-07-01	Jul	N	Y	D				0									Gogo	n
1123-759	1	2	3	2016-07-01	Jul	N	Y	D	Y	1	11.5	7.75	16	>= 15	2.80336	0	n	0	n	m	Gogo	n	3	1.25276
1123-760	1	2	3	2016-07-01	Jul	N	Y	D	X	0	0	0	0	< 4	-0.693147	0	n	0	n	m	Gogo	n	3	1.25276
1123-761	1	2	3	2016-07-01	Jul	N	Y	D	X	0	0	0	0	< 4	-0.693147	200	y	150	y	m	Gogo	n	2557	7.84679
1123-762	1	2	3	2016-07-01	Jul	N	Y	D	X	0	2.5	2.75	5	4 - 9	1.70475	1	y	0	n	m	Gogo	n	20	3.02042
1123-763	1	2	3	2016-07-01	Jul	N	Y	D	Y	1	3.25	1.125	4.5	4 - 9	1.60944	0	n	0	n	f	Gogo	n	5	1.70475
1123-765	1	2	3	2016-07-01	Jul	N	Y	D	X	0	0	0	0	< 4	-0.693147	0	n	0	n	m	Gogo	n	4	1.50408
1123-793	1	2	3	2016-07-01	Jul	N	Y	D	Y	1	10.75	0	7.5	4 - 9	2.07944	0	n	0	n	m	Gogo	n	5	1.70475
1123-794	1	2	3	2016-07-01	Jul	N	Y	D				0									Gogo	n
1123-797	1	2	3	2016-07-01	Jul	N	Y	D	X	0	0	0	0	< 4	-0.693147	0	n	0	n	m	Gogo	n	5	1.70475
1123-798	1	2	3	2016-07-01	Jul	N	Y	D	X	0	0.25	0	0	< 4	-0.693147	0	n	0	n	f	Gogo	n	3	1.25276
1123-810	1	2	3	2016-07-01	Jul	N	Y	D	Y	1	3.75	5.375	7	4 - 9	2.0149	0	n	6	y	m	Gogo	n	30	3.41773
1124-772	1	2	4	2016-07-01	Jul	N	Y	D	X	0	0	0	0	< 4	-0.693147	0	n	0	n	f	Gogo	n	18	2.91777
1124-773	1	2	4	2016-07-01	Jul	N	Y	D	Y	1	6.5	15.25	10	9 - 15	2.35138	10	y	30	y	m	Gogo	n	216	5.37759
1124-775	1	2	4	2016-07-01	Jul	N	Y	D	X	0	0	0	0	< 4	-0.693147						Gogo	n
1124-776	1	2	4	2016-07-01	Jul	N	Y	D	X	0	0	0.375	0	< 4	-0.693147	0	n	0	n	f	Gogo	n	1	0.405465
1124-777	1	2	4	2016-07-01	Jul	N	Y	D
1124-779	1	2	4	2016-07-01	Jul	N	Y	D	X	0	0	0	0	< 4	-0.693147	6	y	6	y	m	Gogo	n	104	4.64919
1124-780	1	2	4	2016-07-01	Jul	N	Y	D
1124-783	1	2	4	2016-07-01	Jul	N	Y	D	Y	1	13	17.125	26	>= 15	3.27714	0	n	0	n	m	Gogo	n	3	1.25276
1124-803	1	2	4	2016-07-01	Jul	N	Y	D	Y	1	10.5	18.8571	20	>= 15	3.02042	0	n	0	n	m	Gogo	n	11	2.44235
1124-804	1	2	4	2016-07-01	Jul	N	Y	D	X	0	0	3	0	< 4	-0.693147	0	n	0	n	m	Gogo	n	3	1.25276
1124-805	1	2	4	2016-07-01	Jul	N	Y	D	X	0	0	0	0	< 4	-0.693147	0	n	0	n	m	Gogo	n	4	1.50408
1124-812	1	2	4	2016-07-01	Jul	N	Y	D	Y	1	3.75	0	2	< 4	0.916291	2	y	0	n	m	Gogo	n	34	3.54096
1131-122	1	3	1	2016-07-01	Jul	N	Y	I	X	0	0	1.75	0	< 4	-0.693147	0	n	0	n	m	Gogo	n	3	1.25276
1131-141	1	3	1	2016-07-01	Jul	N	Y	I	X	0	3.25	0	6.5	4 - 9	1.94591	0	n	0	n	f	Gogo	n	1	0.405465
1131-142	1	3	1	2016-07-01	Jul	N	Y	I	Y	1	12.75	0	13	9 - 15	2.60269	15	y	20	y	m	Gogo	n	221	5.40042
1131-143	1	3	1	2016-07-01	Jul	N	Y	I	X	0	0	0	0	< 4	-0.693147	0	n	0	n	m	Gogo	n	12	2.52573
1131-144	1	3	1	2016-07-01	Jul	N	Y	I	Y	1	31	13.375	34	>= 15	3.54096	0	n	1	y	m	Gogo	n	20	3.02042
1131-145	1	3	1	2016-07-01	Jul	N	Y	I	Y	1	2.25	1.375	2	< 4	0.916291	3	y	0	n	m	Gogo	n	90	4.50535
1131-146	1	3	1	2016-07-01	Jul	N	Y	I	X	0	0	0	0	< 4	-0.693147	0	n	0	n	f	Gogo	n	2	0.916291
1131-211	1	3	1	2016-07-01	Jul	N	Y	I	Y	1	13	11.625	16	>= 15	2.80336	2	y	23	y	m	Gogo	n	101	4.62006
1131-212	1	3	1	2016-07-01	Jul	N	Y	I	N	0	18.25	0.875	25.5	>= 15	3.2581	10	y	7	y	m	Sukuma	y	132	4.88658
1131-213	1	3	1	2016-07-01	Jul	N	Y	I
1131-214	1	3	1	2016-07-01	Jul	N	Y	I
1131-215	1	3	1	2016-07-01	Jul	N	Y	I	N	0	13.5	5.375	17.5	>= 15	2.89037	8	y	7	y	f	Sukuma	y	137	4.92362
1131-216	1	3	1	2016-07-01	Jul	N	Y	I	N	0	20.75	11.75	23.5	>= 15	3.17805	0	n	0	n	m	Sukuma	y	10	2.35138
1131-218	1	3	1	2016-07-01	Jul	N	Y	I	Y	1	50.75	21	39.5	>= 15	3.68888	0	n	5	y	m	Sukuma	y	24	3.19867
1132-1	1	3	2	2016-07-01	Jul	N	Y	I	N	0	8	0	2	< 4	0.916291	0	n	4	y	m	Gogo	n	16	2.80336
1132-2	1	3	2	2016-07-01	Jul	N	Y	I	Y	1	15.75	9.625	19	>= 15	2.97041	0	n	0	n	m	Gogo	n	6	1.8718
1132-3	1	3	2	2016-07-01	Jul	N	Y	I	Y	1	10	9.375	8	4 - 9	2.14007	0	n	0	n	f	Gogo	n	4	1.50408
1132-4	1	3	2	2016-07-01	Jul	N	Y	I	X	0	0	0	0	< 4	-0.693147	0	n	0	n	m	Fipa	n	63	4.15104
1132-5	1	3	2	2016-07-01	Jul	N	Y	I	Y	1	9.25	8	10	9 - 15	2.35138	0	n	0	n	f	Gogo	n	1	0.405465
1132-6	1	3	2	2016-07-01	Jul	N	Y	I	N	0	9	0	10.5	9 - 15	2.3979	0	n	0	n	f	Gogo	n	1	0.405465
1132-7	1	3	2	2016-07-01	Jul	N	Y	I	N	0	9	12.875	8.5	4 - 9	2.19722	9	y	0	n	m	Chaga	n	321	5.773
1132-8	1	3	2	2016-07-01	Jul	N	Y	I	Y	1	8.75	5.25	6	4 - 9	1.8718	0	n	0	n	m	Gogo	n	1	0.405465
1132-9	1	3	2	2016-07-01	Jul	N	Y	I	X	0	0	0	0	< 4	-0.693147						Gogo	n
1132-10	1	3	2	2016-07-01	Jul	N	Y	I	Y	1	9.75	10.5	11.5	9 - 15	2.48491	0	n	6	y	m	Gogo	n	19	2.97041
1132-11	1	3	2	2016-07-01	Jul	N	Y	I	X	0	0	0	0	< 4	-0.693147	25	y	6	y	m	Gogo	n	344	5.84209
1132-12	1	3	2	2016-07-01	Jul	N	Y	I	X	0	0	0	0	< 4	-0.693147	0	n	5	y	m	Gogo	n	16	2.80336
1132-13	1	3	2	2016-07-01	Jul	N	Y	I
1132-319	1	3	2	2016-07-01	Jul	N	Y	I	Y	1	14	9.875	8	4 - 9	2.14007	10	y	21	y	f	Gogo	n	164	5.10291
1132-320	1	3	2	2016-07-01	Jul	N	Y	I	Y	1	25.6667	20.1429	27	>= 15	3.31419	0	n	17	y	m	Gogo	n	61	4.11904
1132-14	1	3	2	2016-07-01	Jul	N	Y	I	N	0	28.75	15.5	32	>= 15	3.48124	0	n	0	n	m	Gogo	n	10	2.35138
1132-15	1	3	2	2016-07-01	Jul	N	Y	I	Y	1	22	11.5	19	>= 15	2.97041	2	y	0	n	m	Gogo	n	27	3.31419
1132-16	1	3	2	2016-07-01	Jul	N	Y	I
1132-17	1	3	2	2016-07-01	Jul	N	Y	I	Y	1	13.25	7.5	14.5	9 - 15	2.70805	0	n	8	y	f	Gogo	n	28	3.3499
1132-316	1	3	2	2016-07-01	Jul	N	Y	I	X	0	0	0	0	< 4	-0.693147	1	y	0	n	m	Gogo	n	19	2.97041
1132-317	1	3	2	2016-07-01	Jul	N	Y	I	N	0	5.5	4.625	7	4 - 9	2.0149	2	y	8	y	m	Gogo	n	51	3.94158
1132-321	1	3	2	2016-07-01	Jul	N	Y	I	N	0	17	8.75	11	9 - 15	2.44235	0	n	0	n	m	Gogo	n	3	1.25276
1132-322	1	3	2	2016-07-01	Jul	N	Y	I	Y	1	18.25	11.25	19	>= 15	2.97041	6	y	7	y	m	Gogo	n	105	4.65871
1132-323	1	3	2	2016-07-01	Jul	N	Y	I	X	0	0	0	0	< 4	-0.693147	0	n	0	n	m	Gogo	n	14	2.67415
1132-325	1	3	2	2016-07-01	Jul	N	Y	I	X	0	0	0	0	< 4	-0.693147	32	y	22	y	f	Gogo	n	389	5.96486
1132-326	1	3	2	2016-07-01	Jul	N	Y	I	Y	1	10	11.875	11.5	9 - 15	2.48491	7	y	15	y	m	Sukuma	y	127	4.84812
1132-327	1	3	2	2016-07-01	Jul	N	Y	I
1132-328	1	3	2	2016-07-01	Jul	N	Y	I	Y	1	15	9.25	15	>= 15	2.74084	8	y	12	y	m	Sukuma	y	131	4.87901
1132-329	1	3	2	2016-07-01	Jul	N	Y	I
1132-330	1	3	2	2016-07-01	Jul	N	Y	I	X	0	0	0	0	< 4	-0.693147	0	n	0	n	m	Sukuma	y	12	2.52573
1132-331	1	3	2	2016-07-01	Jul	N	Y	I	Y	1	13.75	10.25	12.5	9 - 15	2.56495	10	y	41	y	m	Sukuma	y	249	5.51946
1133-123	1	3	3	2016-07-01	Jul	N	Y	I	X	0	0	0	0	< 4	-0.693147	0	n	17	y	m	Gogo	n	60	4.10264
1133-124	1	3	3	2016-07-01	Jul	N	Y	I	N	0	2.75	0.25	1	< 4	0.405465	0	n	7	y	m	Gogo	n	33	3.51155
1133-125	1	3	3	2016-07-01	Jul	N	Y	I	X	0	0	0	0	< 4	-0.693147	4	y	4	y	m	Gogo	n	58	4.06903
1133-127	1	3	3	2016-07-01	Jul	N	Y	I	X	0	0	0	0	< 4	-0.693147	0	n	0	n	m	Gogo	n	12	2.52573
1133-128	1	3	3	2016-07-01	Jul	N	Y	I	Y	1	30.25	24.375	24.5	>= 15	3.21888	14	y	16	y	m	Gogo	n	195	5.27556
1133-132	1	3	3	2016-07-01	Jul	N	Y	I	N	0	9.5	1.375	8	4 - 9	2.14007	0	n	2	y	m	Gogo	n	7	2.0149
1133-133	1	3	3	2016-07-01	Jul	N	Y	I	X	0	0	0	0	< 4	-0.693147	0	n	0	n	m	Gogo	n	17	2.8622
1133-134	1	3	3	2016-07-01	Jul	N	Y	I	X	0	0	0.5	0	< 4	-0.693147	0	n	0	n	m	Gogo	n	7	2.0149
1133-136	1	3	3	2016-07-01	Jul	N	Y	I				0
1133-137	1	3	3	2016-07-01	Jul	N	Y	I	Y	1	13.25	17.7143	7.5	4 - 9	2.07944	15	y	42	y	m	Gogo	n	288	5.6647
1133-139	1	3	3	2016-07-01	Jul	N	Y	I	Y	1	30.5	22.875	29	>= 15	3.38439	3	y	0	n	m	Gogo	n	37	3.62434
1133-140	1	3	3	2016-07-01	Jul	N	Y	I	N	0	23	21.375	21	>= 15	3.06805	5	y	1	y	m	Gogo	n	62	4.13517
1141-575	1	4	1	2016-07-01	Jul	N	Y	I	N	0	18.25	5.125	13.5	9 - 15	2.63906	0	n	0	n	m	Gogo	n	9	2.25129
1141-576	1	4	1	2016-07-01	Jul	N	Y	I	N	0	16.5	12.25	19	>= 15	2.97041	0	n	0	n	m	Gogo	n	14	2.67415
1141-577	1	4	1	2016-07-01	Jul	N	Y	I	Y	1	17	7.125	14.5	9 - 15	2.70805	0	n	0	n	f	Nyamwezi	n	9	2.25129
1141-578	1	4	1	2016-07-01	Jul	N	Y	I	Y	1	58.75	31	65.5	>= 15	4.18965	0	n	8	y	m	Gogo	n	38	3.65066
1141-579	1	4	1	2016-07-01	Jul	N	Y	I			0
1141-580	1	4	1	2016-07-01	Jul	N	Y	I	Y	1	27.25	22.625	30.5	>= 15	3.43399	8	y	0	n	f	Gogo	n	94	4.5486
1141-582A	1	4	1	2016-07-01	Jul	N	Y	I	X	0	0	0	0	< 4	-0.693147	5	y	4	y	m	Gogo	n	122	4.80811
1141-582B	1	4	1	2016-07-01	Jul	N	Y	I	X	0	0	0	0	< 4	-0.693147	0	n	0	n	f	Nyamwezi	n	1	0.405465
1142-386	1	4	2	2016-07-01	Jul	N	Y	I	Y	1	20.5	11.875	13	9 - 15	2.60269	3	y	3	y	m	Gogo	n	53	3.97968
1142-387	1	4	2	2016-07-01	Jul	N	Y	I	N	0	9.25	15.625	7	4 - 9	2.0149	8	y	16	y	m	Gogo	n	140	4.94521
1142-388	1	4	2	2016-07-01	Jul	N	Y	I	X	0	0	0	0	< 4	-0.693147	0	n	0	n	m	Gogo	n	10	2.35138
1142-389	1	4	2	2016-07-01	Jul	N	Y	I				18
1142-390	1	4	2	2016-07-01	Jul	N	Y	I	N	0	3.5	3.125	1	< 4	0.405465	0	n	0	n	f	Gogo	n	1	0.405465
1142-391	1	4	2	2016-07-01	Jul	N	Y	I	X	0	0	0	0	< 4	-0.693147	0	n	0	n	f	Gogo	n	3	1.25276
1142-392	1	4	2	2016-07-01	Jul	N	Y	I	Y	1	20.75	18.125	18.5	>= 15	2.94444	0	n	0	n	f	Gogo	n	1	0.405465
1143-343	1	4	3	2016-07-01	Jul	N	Y	I	X	0	0	0	0	< 4	-0.693147	0	n	0	n	f	Gogo	n	1	0.405465
1143-344	1	4	3	2016-07-01	Jul	N	Y	I	N	0	8.75	14.125	10	9 - 15	2.35138	0	n	0	n	m	Gogo	n	15	2.74084
1143-345	1	4	3	2016-07-01	Jul	N	Y	I	Y	1	6	3.42857	5	4 - 9	1.70475	2	y	0	n	m	Gogo	n	34	3.54096
1143-346	1	4	3	2016-07-01	Jul	N	Y	I	X	0	0	3	0	< 4	-0.693147	0	n	0	n	f	Gogo	n	3	1.25276
1143-347	1	4	3	2016-07-01	Jul	N	Y	I	N	0	8.25	7.375	3.5	< 4	1.38629	2	y	0	n	m	Gogo	n	48	3.88156
1143-348	1	4	3	2016-07-01	Jul	N	Y	I
1143-349	1	4	3	2016-07-01	Jul	N	Y	I
1144-430	1	4	4	2016-07-01	Jul	N	Y	I	N	0	15.25	9	14.5	9 - 15	2.70805	0	n	0	n	m	Gogo	n	7	2.0149
1144-431	1	4	4	2016-07-01	Jul	N	Y	I	X	0	0	0	0	< 4	-0.693147	4	y	9	y	m	Gogo	n	68	4.22683
1144-432	1	4	4	2016-07-01	Jul	N	Y	I	N	0	17	11.625	16	>= 15	2.80336	0	n	0	n	f	Gogo	n	3	1.25276
1144-433	1	4	4	2016-07-01	Jul	N	Y	I	N	0	33	32.375	36	>= 15	3.59731	10	y	16	y	m	Sukuma	y	172	5.1504
1144-434	1	4	4	2016-07-01	Jul	N	Y	I	N	0	9	5	9	9 - 15	2.25129	80	y	90	y	m	Sukuma	y	1088	6.99256
1144-435	1	4	4	2016-07-01	Jul	N	Y	I	X	0	0	0	0	< 4	-0.693147	0	n	4	y	m	Gogo	n	21	3.06805
1144-437	1	4	4	2016-07-01	Jul	N	Y	I	N	0	3.75	9.125	4	4 - 9	1.50408	0	n	45	y	m	Sukuma	y	267	5.58912
1144-438	1	4	4	2016-07-01	Jul	N	Y	I	N	0	51.5	43.375	51	>= 15	3.94158	44	y	40	y	f	Gogo	n	666	6.50204
1144-439	1	4	4	2016-07-01	Jul	N	Y	I	X	0	0.5	0	0	< 4	-0.693147	0	n	0	n	f	Gogo	n	1	0.405465
1144-440	1	4	4	2016-07-01	Jul	N	Y	I	Y	1	22.5	19.375	26	>= 15	3.27714	0	n	1	y	m	Gogo	n	10	2.35138
1144-442	1	4	4	2016-07-01	Jul	N	Y	I	Y	1	4.75	6.875	6.5	4 - 9	1.94591	0	n	0	n	m	Gogo	n	1	0.405465
1144-443	1	4	4	2016-07-01	Jul	N	Y	I				6				0	n	0	n	m	Gogo	n	14	2.67415
1144-444	1	4	4	2016-07-01	Jul	N	Y	I	Y	1	13.25	6.75	13.5	9 - 15	2.63906	0	n	0	n	m	Gogo	n	12	2.52573
1144-445	1	4	4	2016-07-01	Jul	N	Y	I	X	0	26.25	20.75	26	>= 15	3.27714	0	n	0	n	m	Gogo	n	9	2.25129
1144-446	1	4	4	2016-07-01	Jul	N	Y	I	Y	1	42.25	23.25	48	>= 15	3.88156	18	y	20	y	m	Gogo	n	311	5.7414
1144-447	1	4	4	2016-07-01	Jul	N	Y	I	N	0	12	0	12	9 - 15	2.52573	6	y	32	y	m	Gogo	n	168	5.12694
1144-448	1	4	4	2016-07-01	Jul	N	Y	I	N	0	19.25	11.3333	12.5	9 - 15	2.56495	0	n	0	n	m	Gogo	n	9	2.25129
1144-449	1	4	4	2016-07-01	Jul	N	Y	I	N	0	2	4.14286	2	< 4	0.916291	0	n	0	n	m	Gogo	n	16	2.80336
1144-450	1	4	4	2016-07-01	Jul	N	Y	I
1144-451	1	4	4	2016-07-01	Jul	N	Y	I				2
1144-452	1	4	4	2016-07-01	Jul	N	Y	I	Y	1	16.5	5.5	14	9 - 15	2.67415	0	n	0	n	m	Gogo	n	12	2.52573
1144-453	1	4	4	2016-07-01	Jul	N	Y	I	X	0	0.5	0	0	< 4	-0.693147	23	y	0	n	m	Gogo	n	239	5.47855
1144-455	1	4	4	2016-07-01	Jul	N	Y	I	X	0	0	0	0	< 4	-0.693147	0	n	0	n	m	Gogo	n	9	2.25129
1144-456	1	4	4	2016-07-01	Jul	N	Y	I	N	0	2.75	2.125	4.5	4 - 9	1.60944	0	n	0	n	m	Gogo	n	7	2.0149
1144-457	1	4	4	2016-07-01	Jul	N	Y	I	Y	1	21.75	12.25	22.5	>= 15	3.13549	0	n	9	y	f	Gogo	n	28	3.3499
1144-458	1	4	4	2016-07-01	Jul	N	Y	I				17.875				9	y	16	y	m	Sukuma	y	176	5.17332
1144-459	1	4	4	2016-07-01	Jul	N	Y	I	Y	1	15.75	14.375	17	>= 15	2.8622	7	y	0	n	m	Gogo	n	92	4.52721
1144-460	1	4	4	2016-07-01	Jul	N	Y	I	N	0	21.5	21.375	20.5	>= 15	3.04452	0	n	0	n	m	Gogo	n	9	2.25129
1144-461	1	4	4	2016-07-01	Jul	N	Y	I
1144-462	1	4	4	2016-07-01	Jul	N	Y	I	N	0	5.5	0	4.5	4 - 9	1.60944	0	n	0	n	m	Gogo	n	1	0.405465
1144-463	1	4	4	2016-07-01	Jul	N	Y	I	N	0	15	12.5	15	>= 15	2.74084	2	y	7	y	m	Gogo	n	53	3.97968
1144-464	1	4	4	2016-07-01	Jul	N	Y	I	N	0	18.75	15.375	16.5	>= 15	2.83321	1	y	0	n	m	Hehe	n	19	2.97041
1144-465	1	4	4	2016-07-01	Jul	N	Y	I	N	0	5	6.25	9	9 - 15	2.25129	2	y	5	y	m	Hehe	n	38	3.65066
1144-466	1	4	4	2016-07-01	Jul	N	Y	I	Y	1	3	3.5	3	< 4	1.25276	0	n	0	n	f	Gogo	n	1	0.405465
1144-581	1	4	4	2016-07-01	Jul	N	Y	I	N	0	13	5.14286	14	9 - 15	2.67415	0	n	0	n	m	Gogo	n	1	0.405465
1251-558	2	5	1	2015-01-01	Jan	N	N	D	X	0	0.75		0	< 4	-0.693147	0	n	0	n	m	Gogo	n	2	0.916291
1251-575	2	5	1	2015-01-01	Jan	N	N	D	N	0	29.2857		39	>= 15	3.6763	0	n	0	n	m	Gogo	n	1	0.405465
1251-598	2	5	1	2015-01-01	Jan	N	N	D	N	0	9		15.5	>= 15	2.77259	0	n	0	n	m	Gogo	n	0	-0.693147
1251-658	2	5	1	2015-01-01	Jan	N	N	D			17.3333					20	y	30	y	m	Gogo	n	384	5.95194
1251-674	2	5	1	2015-01-01	Jan	N	N	D	X	0	0		0	< 4	-0.693147	2	y	0	n	m	Gogo	n	20	3.02042
1251-678	2	5	1	2015-01-01	Jan	N	N	D	X	0	0.125		0	< 4	-0.693147	0	n	0	n	m	Gogo	n	9	2.25129
1251-713	2	5	1	2015-01-01	Jan	N	N	D	X	0	0		0	< 4	-0.693147	0	n	0	n	m	Gogo	n	6	1.8718
1251-727	2	5	1	2015-01-01	Jan	N	N	D	N	0	11.625		16.5	>= 15	2.83321	0	n	17	y	f	Gogo	n	71	4.2697
1251-729	2	5	1	2015-01-01	Jan	N	N	D	N	0	11.75		10	9 - 15	2.35138	0	n	0	n	f	Nyaturu	n	14	2.67415
1251-732	2	5	1	2015-01-01	Jan	N	N	D			0					2	y	5	y	m			41	3.72569
1251-742	2	5	1	2015-01-01	Jan	N	N	D	N	0	25.8571		40	>= 15	3.7013	0	n	4	y	m	Gogo	n	24	3.19867
1251-763	2	5	1	2015-01-01	Jan	N	N	D	X	0	1.375		0	< 4	-0.693147	0	n	0	n	m	Gogo	n	13	2.60269
1251-777	2	5	1	2015-01-01	Jan	N	N	D	N	0	16.125		27.5	>= 15	3.3322	0	n	0	n	m	Gogo	n	4	1.50408
1251-798	2	5	1	2015-01-01	Jan	N	N	D	X	0	0		0	< 4	-0.693147	0	n	0	n	m	Gogo	n	13	2.60269
1252-178	2	5	2	2015-01-01	Jan	N	N	D	X	0	0		0	< 4	-0.693147	0	n	0	n	f	Gogo	n	1	0.405465
1252-182	2	5	2	2015-01-01	Jan	N	N	D	X	0	0		0	< 4	-0.693147	0	n	0	n	m			12	2.52573
1252-187	2	5	2	2015-01-01	Jan	N	N	D	X	0	0		0	< 4	-0.693147	0	n	0	n	m	Gogo	n	12	2.52573
1252-195	2	5	2	2015-01-01	Jan	N	N	D	X	0	0		0	< 4	-0.693147	4	y	5	y	m	Gogo	n	67	4.21213
1252-213	2	5	2	2015-01-01	Jan	N	N	D	X	0	2		0	< 4	-0.693147	0	n	0	n	f	Gogo	n	14	2.67415
1252-218	2	5	2	2015-01-01	Jan	N	N	D	N	0	16.375		6	4 - 9	1.8718	7	y	6	y	m			102	4.62986
1252-229	2	5	2	2015-01-01	Jan	N	N	D	X	0	0		0	< 4	-0.693147	0	n	0	n	f	Gogo	n	5	1.70475
1252-230	2	5	2	2015-01-01	Jan	N	N	D	X	0	1		0	< 4	-0.693147	0	n	0	n	m	Gogo	n	2	0.916291
1252-233	2	5	2	2015-01-01	Jan	N	N	D	X	0	0.375		0	< 4	-0.693147	2	y	0	n	m	Gogo	n	34	3.54096
1252-245	2	5	2	2015-01-01	Jan	N	N	D	N	0	16.25		17	>= 15	2.8622	0	n	0	n	m	Gogo	n	55	4.01638
1252-270	2	5	2	2015-01-01	Jan	N	N	D	N	0	23.375		40	>= 15	3.7013	0	n	5	y	m	Gogo	n	26	3.27714
1252-273	2	5	2	2015-01-01	Jan	N	N	D	X	0	0		0	< 4	-0.693147	0	n	15	y	f	Gogo	n	54	3.9982
1252-275	2	5	2	2015-01-01	Jan	N	N	D	X	0	2.625		0	< 4	-0.693147	0	n	0	n	m	Sukuma	y	4	1.50408
1252-282	2	5	2	2015-01-01	Jan	N	N	D	N	0	40.375		60	>= 15	4.10264	50	y	25	y	m	Sukuma	y	601	6.39943
1252-301	2	5	2	2015-01-01	Jan	N	N	D	X	0	2.25		0	< 4	-0.693147	0	n	0	n	m			7	2.0149
1252-302	2	5	2	2015-01-01	Jan	N	N	D	X	0	0		0	< 4	-0.693147	4	y	0	n	m	Gogo	n	61	4.11904
1252-489*	2	5	2	2015-01-01	Jan	N	N	D	X	0	1.25		0	< 4	-0.693147	4	y	0	n	m	Gogo	n	51	3.94158
1252-503	2	5	2	2015-01-01	Jan	N	N	D			7					8	y	34	y	m	Gogo	n	224	5.41388
1252-509	2	5	2	2015-01-01	Jan	N	N	D	X	0	9.25		0	< 4	-0.693147	0	n	0	n	m			21	3.06805
1252-516	2	5	2	2015-01-01	Jan	N	N	D	N	0	5.75		2	< 4	0.916291	0	n	0	n	f	Gogo	n	4	1.50408
1252-519	2	5	2	2015-01-01	Jan	N	N	D			8.33333					6	y	20	y	f	Gogo	n	159	5.07204
1253-32	2	5	3	2015-01-01	Jan	N	N	D	N	0	9.75		6	4 - 9	1.8718	10	y	20	y	m	Gogo	n	241	5.48687
1253-42	2	5	3	2015-01-01	Jan	N	N	D	N	0	12.375		5	4 - 9	1.70475	0	n	0	n	f	Gogo	n	4	1.50408
1253-43	2	5	3	2015-01-01	Jan	N	N	D	X	0	0		0	< 4	-0.693147	8	y	30	y	m	Gogo	n	181	5.20126
1253-45	2	5	3	2015-01-01	Jan	N	N	D	X	0	0		0	< 4	-0.693147	0	n	0	n	f	Gogo	n	8	2.14007
1253-56	2	5	3	2015-01-01	Jan	N	N	D	X	0	0		0	< 4	-0.693147	5	y	5	y	m	Gogo	n	78	4.3631
1253-63	2	5	3	2015-01-01	Jan	N	N	D	X	0	0		0	< 4	-0.693147	0	n	0	n	m	Nyamwezi	n	12	2.52573
1253-73	2	5	3	2015-01-01	Jan	N	N	D	N	0	15.125		9	9 - 15	2.25129	4	y	21	y	m	Gogo	n	157	5.05943
1253-83	2	5	3	2015-01-01	Jan	N	N	D	N	0	7.25		7	4 - 9	2.0149	0	n	0	n	m	Gogo	n	6	1.8718
1253-94	2	5	3	2015-01-01	Jan	N	N	D	N	0	14.625		13	9 - 15	2.60269	36	y	11	y	f	Gogo	n	402	5.9977
1253-98	2	5	3	2015-01-01	Jan	N	N	D	X	0	0		0	< 4	-0.693147	0	n	0	n	f	Gogo	n	2	0.916291
1253-321	2	5	3	2015-01-01	Jan	N	N	D	X	0	1		0	< 4	-0.693147	0	n	0	n	m	Gogo	n	0	-0.693147
1253-336	2	5	3	2015-01-01	Jan	N	N	D	X	0	3.25		0	< 4	-0.693147	0	n	0	n	m	Gogo	n	0	-0.693147
1253-344	2	5	3	2015-01-01	Jan	N	N	D	N	0	5.875		2	< 4	0.916291	0	n	0	n	m	Gogo	n	14	2.67415
1253-350*	2	5	3	2015-01-01	Jan	N	N	D	N	0	12.75		3	< 4	1.25276	7	y	8	y	m	Gogo	n	159	5.07204
1253-360	2	5	3	2015-01-01	Jan	N	N	D	N	0	18		10	9 - 15	2.35138	0	n	0	n	m	Gogo	n	60	4.10264
1254-1	2	5	4	2015-01-01	Jan	N	N	D	X	0	0		0	< 4	-0.693147	0	n	0	n	f	Gogo	n	8	2.14007
1254-3	2	5	4	2015-01-01	Jan	N	N	D	X	0	0		0	< 4	-0.693147	0	n	0	n	m	Gogo	n	6	1.8718
1254-5	2	5	4	2015-01-01	Jan	N	N	D	X	0	0		0	< 4	-0.693147	0	n	0	n	f	Gogo	n	0	-0.693147
1254-130	2	5	4	2015-01-01	Jan	N	N	D	N	0	15.125		12	9 - 15	2.52573	0	n	0	n	m	Gogo	n	15	2.74084
1254-136*	2	5	4	2015-01-01	Jan	N	N	D	N	0	13.75		10	9 - 15	2.35138	4	y	10	y	f	Gogo	n	96	4.56954
1254-141	2	5	4	2015-01-01	Jan	N	N	D	N	0	14.625		6.5	4 - 9	1.94591	0	n	0	n	m	Gogo	n	5	1.70475
1254-151	2	5	4	2015-01-01	Jan	N	N	D	X	0	11.25		0	< 4	-0.693147	10	y	20	y	m	Gogo	n	198	5.29079
1254-157	2	5	4	2015-01-01	Jan	N	N	D	X	0	0		0	< 4	-0.693147	10	y	25	y	m	Gogo	n	219	5.39135
1254-380	2	5	4	2015-01-01	Jan	N	N	D	N	0	5.5		11	9 - 15	2.44235	6	y	9	y	m	Gogo	n	138	4.93087
1254-382	2	5	4	2015-01-01	Jan	N	N	D	X	0	2.875		0	< 4	-0.693147	0	n	0	n	f	Gogo	n	10	2.35138
1254-394	2	5	4	2015-01-01	Jan	N	N	D	N	0	5		14	9 - 15	2.67415	5	y	19	y	m	Gogo	n	121	4.79991
1254-404	2	5	4	2015-01-01	Jan	N	N	D	X	0	1.875		0	< 4	-0.693147	9	y	0	n	m	Gogo	n	103	4.63957
1254-408	2	5	4	2015-01-01	Jan	N	N	D	X	0	0		0	< 4	-0.693147	10	y	30	y	f	Gogo	n	201	5.30579
1254-432	2	5	4	2015-01-01	Jan	N	N	D	N	0	7.625		4	4 - 9	1.50408	7	y	30	y	m	Gogo	n	215	5.37296
1254-436	2	5	4	2015-01-01	Jan	N	N	D	X	0	2.375		0	< 4	-0.693147	4	y	12	y	m	Gogo	n	88	4.483
1254-454	2	5	4	2015-01-01	Jan	N	N	D	X	0	1.625		0	< 4	-0.693147	0	n	0	n	m	Gogo	n	13	2.60269
1255-632	2	5	5	2015-01-01	Jan	N	N	D	X	0	2.625		0	< 4	-0.693147	0	n	2	y	m	Gogo	n	26	3.27714
1255-634	2	5	5	2015-01-01	Jan	N	N	D	N	0	12		20	>= 15	3.02042	0	n	5	y	m	Gogo	n	29	3.38439
1255-685	2	5	5	2015-01-01	Jan	N	N	D	N	0	2.5		5	4 - 9	1.70475	0	n	0	n	m	Gogo	n	3	1.25276
1255-721	2	5	5	2015-01-01	Jan	N	N	D	X	0	0.625		0	< 4	-0.693147	0	n	0	n	f	Gogo	n	1	0.405465
1255-748	2	5	5	2015-01-01	Jan	N	N	D	N	0	2		8	4 - 9	2.14007	2	y	15	y	m	Gogo	n	76	4.33729
1261-166	2	6	1	2015-01-01	Jan	N	N	D	X	0	0		0	< 4	-0.693147	0	n	0	n	m	Gogo	n	0	-0.693147
1261-167	2	6	1	2015-01-01	Jan	N	N	D	N	0	14		1.5	< 4	0.693147	5	y	11	y	m	Gogo	n	104	4.64919
1261-172	2	6	1	2015-01-01	Jan	N	N	D			28.4					13	y	39	y	m			306	5.72522
1261-173	2	6	1	2015-01-01	Jan	N	N	D	N	0	19.125		15	>= 15	2.74084		y		n	m	Sukuma	y	75	4.32413
1261-190	2	6	1	2015-01-01	Jan	N	N	D	N	0	3.25		13	9 - 15	2.60269	0	n	0	n	m			0	-0.693147
1261-191	2	6	1	2015-01-01	Jan	N	N	D	X	0	1.25		0	< 4	-0.693147	0	n	6	y	m	Gogo	n	24	3.19867
1261-192	2	6	1	2015-01-01	Jan	N	N	D	X	0	0		0	< 4	-0.693147	0	n	0	n	m	Gogo	n	1	0.405465
1261-198	2	6	1	2015-01-01	Jan	N	N	D	N	0	23.5		11.5	9 - 15	2.48491	20	y	22	y	m	Sukuma	y	322	5.7761
1261-201	2	6	1	2015-01-01	Jan	N	N	D	N	0	32.2857		21.5	>= 15	3.09104	0	n	2	y	m			6	1.8718
1261-220	2	6	1	2015-01-01	Jan	N	N	D	X	0	0.25		0	< 4	-0.693147	0	n	0	n	m	Gogo	n	0	-0.693147
1262-3	2	6	2	2015-01-01	Jan	N	N	D	N	0	27.375		8.5	4 - 9	2.19722	0	n	3	y	f	Gogo	n	33	3.51155
1262-4	2	6	2	2015-01-01	Jan	N	N	D	N	0	13.7143		14	9 - 15	2.67415	48	y	25	y	m	Sukuma	y	605	6.40605
1262-5	2	6	2	2015-01-01	Jan	N	N	D	N	0	26.1429		21.5	>= 15	3.09104	27	y	60	y	m	Sukuma	y	505	6.22555
1262-7	2	6	2	2015-01-01	Jan	N	N	D	N	0	17		15	>= 15	2.74084	25	y	22	y	m	Sukuma	y	340	5.83042
1262-14	2	6	2	2015-01-01	Jan	N	N	D	X	0	2.125		0	< 4	-0.693147	0	n	7	y	m	Gogo	n	32	3.48124
1262-16	2	6	2	2015-01-01	Jan	N	N	D	X	0	1.375		0	< 4	-0.693147	0	n	2	y	m	Gogo	n	66	4.1972
1262-17	2	6	2	2015-01-01	Jan	N	N	D	N	0	17		16	>= 15	2.80336	8	y	17	y	m	Gogo	n	150	5.01396
1262-22	2	6	2	2015-01-01	Jan	N	N	D			7.75					0	n	4	y	m	Sukuma	y	18	2.91777
1262-23	2	6	2	2015-01-01	Jan	N	N	D	N	0	1.875		4	4 - 9	1.50408	0	n	8	y	m	Gogo	n	27	3.31419
1262-24	2	6	2	2015-01-01	Jan	N	N	D	X	0	5.125		0	< 4	-0.693147	0	n	0	n	m	Gogo	n	6	1.8718
1262-27	2	6	2	2015-01-01	Jan	N	N	D	X	0	0		0	< 4	-0.693147	4	y	0	n	m	Gogo	n	43	3.77276
1262-30	2	6	2	2015-01-01	Jan	N	N	D	N	0	15.75		12	9 - 15	2.52573	0	n	0	n	f	Gogo	n	9	2.25129
1262-38	2	6	2	2015-01-01	Jan	N	N	D	X	0	0		0	< 4	-0.693147	0	n	0	n	m	Gogo	n	12	2.52573
1262-44	2	6	2	2015-01-01	Jan	N	N	D	X	0	10.125		0	< 4	-0.693147	0	n	4	y	f	Gogo	n	19	2.97041
1262-47	2	6	2	2015-01-01	Jan	N	N	D	N	0	22		14.5	9 - 15	2.70805	0	n	4	y	m	Sukuma	y	21	3.06805
1262-52	2	6	2	2015-01-01	Jan	N	N	D	X	0	0		0	< 4	-0.693147	0	n	5	y	m			64	4.16667
1262-56	2	6	2	2015-01-01	Jan	N	N	D	N	0	25		13.5	9 - 15	2.63906	0	n	7	y	m	Gogo	n	51	3.94158
1262-57	2	6	2	2015-01-01	Jan	N	N	D	N	0	20.875		14.5	9 - 15	2.70805	40	y	35	y	m	Gogo	n	627	6.44174
1262-62	2	6	2	2015-01-01	Jan	N	N	D	N	0	22.25		31	>= 15	3.44999	0	n	0	n	f	Gogo	n	24	3.19867
1262-70	2	6	2	2015-01-01	Jan	N	N	D	X	0	1.28571		0	< 4	-0.693147	0	n	0	n	m	Gogo	n	12	2.52573
1262-74	2	6	2	2015-01-01	Jan	N	N	D	X	0	0		0	< 4	-0.693147	0	n	0	n	m			8	2.14007
1262-77	2	6	2	2015-01-01	Jan	N	N	D	N	0	2.71429		5	4 - 9	1.70475	0	n	0	n	m	Gogo	n	1	0.405465
1262-82	2	6	2	2015-01-01	Jan	N	N	D			0					0	n	0	n	m	Gogo	n	7	2.0149
1262-84	2	6	2	2015-01-01	Jan	N	N	D	X	0	9.875		0	< 4	-0.693147	0	n	0	n	m	Gogo	n	21	3.06805
1262-85	2	6	2	2015-01-01	Jan	N	N	D	N	0	12.875		12.5	9 - 15	2.56495	0	n	0	n	m	Gogo	n	6	1.8718
1262-87	2	6	2	2015-01-01	Jan	N	N	D	X	0	2.25		0	< 4	-0.693147	12	y	12	y	m	Sukuma	y	170	5.13874
1262-89	2	6	2	2015-01-01	Jan	N	N	D	N	0	14.125		16	>= 15	2.80336	0	n	0	n	m	Gogo	n	59	4.08598
1262-94	2	6	2	2015-01-01	Jan	N	N	D	N	0	8.125		6	4 - 9	1.8718	2	y	6	y	m	Gogo	n	120	4.79165
1262-100	2	6	2	2015-01-01	Jan	N	N	D	X	0	5.5		0	< 4	-0.693147	15	y	3	y	m	Gogo	n	181	5.20126
1262-106	2	6	2	2015-01-01	Jan	N	N	D	X	0	5.75		0	< 4	-0.693147	0	n	9	y	f	Gogo	n	37	3.62434
1262-110	2	6	2	2015-01-01	Jan	N	N	D	N	0	1.75		2.5	< 4	1.09861	20	y	13	y	m	Gogo	n	243	5.49512
1262-118	2	6	2	2015-01-01	Jan	N	N	D	N	0	9.5		10	9 - 15	2.35138						Gogo	n
1262-124	2	6	2	2015-01-01	Jan	N	N	D			5					30	y	46	y	m			557	6.32346
1262-126	2	6	2	2015-01-01	Jan	N	N	D	N	0	16.5714		19	>= 15	2.97041	30	y	41	y	m			489	6.19338
1262-130	2	6	2	2015-01-01	Jan	N	N	D	N	0	17.7143		17	>= 15	2.8622	0	n	8	y	m	Sukuma	y	29	3.38439
1262-145	2	6	2	2015-01-01	Jan	N	N	D			33
1262-205	2	6	2	2015-01-01	Jan	N	N	D	N	0	8.42857		18	>= 15	2.91777	30	y	18	y	m			415	6.02948
1262-206	2	6	2	2015-01-01	Jan	N	N	D	N	0	14		14	9 - 15	2.67415	30	y	30	y	m	Sukuma	y	422	6.04619
1262-209	2	6	2	2015-01-01	Jan	N	N	D	N	0	20.5		21	>= 15	3.06805	0	n	0	n	m	Sukuma	y	9	2.25129
1262-216	2	6	2	2015-01-01	Jan	N	N	D	N	0	5.625		2	< 4	0.916291	0	n	0	n	m	Gogo	n	14	2.67415
1262-219	2	6	2	2015-01-01	Jan	N	N	D			9.2					10	y	3	y	m	Sukuma	y	151	5.02059
1262-222	2	6	2	2015-01-01	Jan	N	N	D	X	0	16		0	< 4	-0.693147	9	y	0	n	m	Sukuma	y	112	4.72295
1262-226	2	6	2	2015-01-01	Jan	N	N	D	N	0	14.75		13	9 - 15	2.60269	20	y	40	y	m			362	5.89302
1262-229	2	6	2	2015-01-01	Jan	N	N	D			10					10	y	16	y	m	Sukuma	y	210	5.34949
1262-231	2	6	2	2015-01-01	Jan	N	N	D			35.75					18	y	45	y	m	Sukuma	y	343	5.83919
1262-233	2	6	2	2015-01-01	Jan	N	N	D	X	0	4.75		0	< 4	-0.693147	18	y	3	y	m			257	5.55102
1262-265	2	6	2	2015-01-01	Jan	N	N	D	X	0	0		0	< 4	-0.693147	8	y	13	y	m			138	4.93087
1262-266	2	6	2	2015-01-01	Jan	N	N	D			0					0	n	0	n	f	Gogo	n	9	2.25129
1262-267	2	6	2	2015-01-01	Jan	N	N	D			0					1	y	9	y	m	Gogo	n	44	3.79549
1262-268	2	6	2	2015-01-01	Jan	N	N	D	N	0	20.25		16	>= 15	2.80336	78	y	72	y	f	Sukuma	y	1007	6.91523
1262-269	2	6	2	2015-01-01	Jan	N	N	D	X	0	5.5		0	< 4	-0.693147	0	n	0	n	f			7	2.0149
1262-270	2	6	2	2015-01-01	Jan	N	N	D	X	0	6.125		0	< 4	-0.693147	10	y	20	y	m	Sukuma	y	179	5.19018
1263-135	2	6	3	2015-01-01	Jan	N	N	D	X	0	0		0	< 4	-0.693147						Sukuma	y
1263-138	2	6	3	2015-01-01	Jan	N	N	D	N	0	18.5		12.5	9 - 15	2.56495	60	y	16	y	m			695	6.54463
[truncated: 1,545 more rows]

## Sheet: Multiple vacc
ID!	Ward!	Village!	Subvillage!	Timespan!	Intervention!	Vacc_available!	Campaign_1!	Campaign_2!	Campaign_3!	Chickens_end	Sukuma!	HDAI_C	LogChickens	LogHDAI_C
1111-17	1	1	1	May 2014 - Apr 2015	n	n	none	none	none	0	n	12	-0.693147	2.52573
1111-18	1	1	1	May 2014 - Apr 2015	n	n	no	no	no	5	n	15	1.70475	2.74084
1111-23	1	1	1	May 2014 - Apr 2015	n	n	no	no	no	6	n	3	1.8718	1.25276
1111-25	1	1	1	May 2014 - Apr 2015	n	n			none	0		1	-0.693147	0.405465
1111-38	1	1	1	May 2014 - Apr 2015	n	n	none	none	none	0	n	66	-0.693147	4.1972
1111-40	1	1	1	May 2014 - Apr 2015	n	n	none	none	none	0	n	6	-0.693147	1.8718
1111-41	1	1	1	May 2014 - Apr 2015	n	n	none	none	none	0	n	2	-0.693147	0.916291
1111-227	1	1	1	May 2014 - Apr 2015	n	n	no	none	no	4	n	82	1.50408	4.4128
1111-229	1	1	1	May 2014 - Apr 2015	n	n	no	no	no	4	n	9	1.50408	2.25129
1111-230	1	1	1	May 2014 - Apr 2015	n	n	no	none	no	5	n	57	1.70475	4.05178
1111-238	1	1	1	May 2014 - Apr 2015	n	n	none	none	none	3	n	9	1.25276	2.25129
1112-4	1	1	2	May 2014 - Apr 2015	n	n	no	none			n	76		4.33729
1112-5	1	1	2	May 2014 - Apr 2015	n	n	none	no	none	0	n	1	-0.693147	0.405465
1112-6	1	1	2	May 2014 - Apr 2015	n	n	no	no	no	8	n	19	2.14007	2.97041
1112-7	1	1	2	May 2014 - Apr 2015	n	n	none	none	none	0	n	3	-0.693147	1.25276
1112-8	1	1	2	May 2014 - Apr 2015	n	n	none	none	none	0	n	130	-0.693147	4.87137
1112-9	1	1	2	May 2014 - Apr 2015	n	n	none	none	none	0	n	7	-0.693147	2.0149
1112-10	1	1	2	May 2014 - Apr 2015	n	n	no	no	no	18	n	9	2.91777	2.25129
1112-11	1	1	2	May 2014 - Apr 2015	n	n	none	none	none	0	n	1	-0.693147	0.405465
1112-12	1	1	2	May 2014 - Apr 2015	n	n	no	no	no	7	n	1	2.0149	0.405465
1112-13	1	1	2	May 2014 - Apr 2015	n	n	no	no	no	1	n	6	0.405465	1.8718
1112-14	1	1	2	May 2014 - Apr 2015	n	n	no	no	no	11	n	14	2.44235	2.67415
1112-27	1	1	2	May 2014 - Apr 2015	n	n	none	none	none	0	n	43	-0.693147	3.77276
1112-33	1	1	2	May 2014 - Apr 2015	n	n	no	no	no	1	n	3	0.405465	1.25276
1112-258	1	1	2	May 2014 - Apr 2015	n	n	none	none	no	2	n	9	0.916291	2.25129
1112-264	1	1	2	May 2014 - Apr 2015	n	n	no	none	none	0	n	14	-0.693147	2.67415
1112-265	1	1	2	May 2014 - Apr 2015	n	n	none	none	none	0	n	9	-0.693147	2.25129
1112-266	1	1	2	May 2014 - Apr 2015	n	n	none	none	none	0	n	7	-0.693147	2.0149
1112-267	1	1	2	May 2014 - Apr 2015	n	n	none	none	none	0	n	6	-0.693147	1.8718
1112-268	1	1	2	May 2014 - Apr 2015	n	n	no	no	no	7	n	66	2.0149	4.1972
1112-318	1	1	2	May 2014 - Apr 2015	n	n	no	no	no	6	n	2	1.8718	0.916291
1112-323	1	1	2	May 2014 - Apr 2015	n	n			none	0	n	13	-0.693147	2.60269
1112-519	1	1	2	May 2014 - Apr 2015	n	n	none	none	none	0	n	3	-0.693147	1.25276
1112-545	1	1	2	May 2014 - Apr 2015	n	n	no	no	no	1	n	9	0.405465	2.25129
1113-271	1	1	3	May 2014 - Apr 2015	n	n	none	no	no	1	n	3	0.405465	1.25276
1113-280	1	1	3	May 2014 - Apr 2015	n	n	none	no	no	4		50	1.50408	3.92197
1113-282	1	1	3	May 2014 - Apr 2015	n	n	no	no	no	2	n	96	0.916291	4.56954
1113-293	1	1	3	May 2014 - Apr 2015	n	n	none	none	none	0	n	9	-0.693147	2.25129
1113-294	1	1	3	May 2014 - Apr 2015	n	n	none	no	no	2	n	250	0.916291	5.52346
1113-295	1	1	3	May 2014 - Apr 2015	n	n	no	no	no	7	n	9	2.0149	2.25129
1113-317	1	1	3	May 2014 - Apr 2015	n	n	no	no	none	0	n	3	-0.693147	1.25276
1113-506	1	1	3	May 2014 - Apr 2015	n	n	none	none	none	0	n	1	-0.693147	0.405465
1113-522	1	1	3	May 2014 - Apr 2015	n	n	none	none				0		-0.693147
1113-523	1	1	3	May 2014 - Apr 2015	n	n	none	none	none	0	n	1	-0.693147	0.405465
1113-525	1	1	3	May 2014 - Apr 2015	n	n	no	no	none	0	n	1	-0.693147	0.405465
1113-529	1	1	3	May 2014 - Apr 2015	n	n	none	none	no	3	n	29	1.25276	3.38439
1113-531	1	1	3	May 2014 - Apr 2015	n	n	no	none	none	0	n	5	-0.693147	1.70475
1113-533	1	1	3	May 2014 - Apr 2015	n	n	no	no	no	6	n	14	1.8718	2.67415
1113-534	1	1	3	May 2014 - Apr 2015	n	n	no	none	none	0	n	9	-0.693147	2.25129
1113-535	1	1	3	May 2014 - Apr 2015	n	n	no	no	no	6	n	1	1.8718	0.405465
1113-536	1	1	3	May 2014 - Apr 2015	n	n	no	none			n	3		1.25276
1113-537	1	1	3	May 2014 - Apr 2015	n	n	no	no	no	10	n	45	2.35138	3.81771
1113-546	1	1	3	May 2014 - Apr 2015	n	n	none	none	none	0	n	3	-0.693147	1.25276
1114-554	1	1	4	May 2014 - Apr 2015	n	n	no	no	no	7	n	18	2.0149	2.91777
1114-597	1	1	4	May 2014 - Apr 2015	n	n	no	no	no	6	n	2	1.8718	0.916291
1114-600	1	1	4	May 2014 - Apr 2015	n	n	no	no	no	7	n	1	2.0149	0.405465
1114-614	1	1	4	May 2014 - Apr 2015	n	n	no	no	no	1	n	529	0.405465	6.27193
1114-624	1	1	4	May 2014 - Apr 2015	n	n	no	no	no	10	n	3	2.35138	1.25276
1114-632	1	1	4	May 2014 - Apr 2015	n	n	no	no	none	0	n	3	-0.693147	1.25276
1121-599	1	2	1	May 2014 - Apr 2015	n	n	no	no	no	6	n	5	1.8718	1.70475
1121-600	1	2	1	May 2014 - Apr 2015	n	n	no	none	none	0		3	-0.693147	1.25276
1121-601	1	2	1	May 2014 - Apr 2015	n	n	no	none	no	5	n	3	1.70475	1.25276
1121-603	1	2	1	May 2014 - Apr 2015	n	n	none	none	none	0	n	108	-0.693147	4.68675
1121-604	1	2	1	May 2014 - Apr 2015	n	n	none	none	none	0	n	9	-0.693147	2.25129
1121-605	1	2	1	May 2014 - Apr 2015	n	n	no	none				13		2.60269
1121-606	1	2	1	May 2014 - Apr 2015	n	n	none	no	no	3	n	6	1.25276	1.8718
1121-607	1	2	1	May 2014 - Apr 2015	n	n	none	none	none	0	n	41	-0.693147	3.72569
1121-608	1	2	1	May 2014 - Apr 2015	n	n	none	no	no	3		3	1.25276	1.25276
1121-610	1	2	1	May 2014 - Apr 2015	n	n	none	none	none	0	n	3	-0.693147	1.25276
1121-611	1	2	1	May 2014 - Apr 2015	n	n	no	no	no	14	n	21	2.67415	3.06805
1121-612	1	2	1	May 2014 - Apr 2015	n	n	none	none	none	0	n	9	-0.693147	2.25129
1121-613	1	2	1	May 2014 - Apr 2015	n	n	none	none	none	0	n	23	-0.693147	3.157
1121-614	1	2	1	May 2014 - Apr 2015	n	n	no		no	4	n	523	1.50408	6.26054
1121-615	1	2	1	May 2014 - Apr 2015	n	n	no	none	none	0	n	68	-0.693147	4.22683
1121-616	1	2	1	May 2014 - Apr 2015	n	n	none	none	none	0	n	3	-0.693147	1.25276
1121-617	1	2	1	May 2014 - Apr 2015	n	n	no	no	none			3		1.25276
1121-618	1	2	1	May 2014 - Apr 2015	n	n	none	none	no	0	n	12	-0.693147	2.52573
1121-621	1	2	1	May 2014 - Apr 2015	n	n	no	no	no	1	n		0.405465
1121-622	1	2	1	May 2014 - Apr 2015	n	n	none	none	none	0	n	127	-0.693147	4.84812
1121-624	1	2	1	May 2014 - Apr 2015	n	n	none	none	none	0	n	2	-0.693147	0.916291
1121-626	1	2	1	May 2014 - Apr 2015	n	n	none				n	5		1.70475
1121-627	1	2	1	May 2014 - Apr 2015	n	n	no	no	no	4	n	26	1.50408	3.27714
1121-628	1	2	1	May 2014 - Apr 2015	n	n	none	no	none	0	n	1	-0.693147	0.405465
1121-629	1	2	1	May 2014 - Apr 2015	n	n	none	none	none	0	n	25	-0.693147	3.23868
1121-630	1	2	1	May 2014 - Apr 2015	n	n	none	none	none	0	n	3	-0.693147	1.25276
1121-632	1	2	1	May 2014 - Apr 2015	n	n	none	none	none	0	n	11	-0.693147	2.44235
1121-633	1	2	1	May 2014 - Apr 2015	n	n	no	no	none	0	y	601	-0.693147	6.39943
1121-774	1	2	1	May 2014 - Apr 2015	n	n	no	none	none	0	n	11	-0.693147	2.44235
1121-784	1	2	1	May 2014 - Apr 2015	n	n	no	none	none	0	n	9	-0.693147	2.25129
1122-766	1	2	2	May 2014 - Apr 2015	n	n	no	none	no	3		146	1.25276	4.98703
1122-768	1	2	2	May 2014 - Apr 2015	n	n	no	none	none	0	n	5	-0.693147	1.70475
1122-769	1	2	2	May 2014 - Apr 2015	n	n	no	none	no	0	n	7	-0.693147	2.0149
1122-770	1	2	2	May 2014 - Apr 2015	n	n	none	none	no	0	n	1	-0.693147	0.405465
1122-771	1	2	2	May 2014 - Apr 2015	n	n	none	none				3		1.25276
1122-791	1	2	2	May 2014 - Apr 2015	n	n	none	none	no	17	n	5	2.8622	1.70475
1123-758	1	2	3	May 2014 - Apr 2015	n	n	no	no	no	2	n	16	0.916291	2.80336
1123-759	1	2	3	May 2014 - Apr 2015	n	n	no	no	no	3	n	10	1.25276	2.35138
1123-760	1	2	3	May 2014 - Apr 2015	n	n	none	none	none	0	n	3	-0.693147	1.25276
1123-761	1	2	3	May 2014 - Apr 2015	n	n	none				n	365		5.90127
1123-762	1	2	3	May 2014 - Apr 2015	n	n	no	none	no	3	n	14	1.25276	2.67415
1123-763	1	2	3	May 2014 - Apr 2015	n	n	no	none	no	8	n	3	2.14007	1.25276
1123-765	1	2	3	May 2014 - Apr 2015	n	n	none	none	none	0	n	3	-0.693147	1.25276
1123-793	1	2	3	May 2014 - Apr 2015	n	n	none	none	none	0	n	1	-0.693147	0.405465
1123-794	1	2	3	May 2014 - Apr 2015	n	n		none	none	0	n	1	-0.693147	0.405465
1123-797	1	2	3	May 2014 - Apr 2015	n	n	none	none	none	0	n	5	-0.693147	1.70475
1123-798	1	2	3	May 2014 - Apr 2015	n	n	none	none	none	0	n	3	-0.693147	1.25276
1123-810	1	2	3	May 2014 - Apr 2015	n	n	no	none	no	0	n	42	-0.693147	3.7495
1124-772	1	2	4	May 2014 - Apr 2015	n	n	none	none	none	0	n	14	-0.693147	2.67415
1124-773	1	2	4	May 2014 - Apr 2015	n	n	no	no	none	0	n	12	-0.693147	2.52573
1124-775	1	2	4	May 2014 - Apr 2015	n	n	none	none	none	0	n	5	-0.693147	1.70475
1124-776	1	2	4	May 2014 - Apr 2015	n	n	none	none	none	0	n	4	-0.693147	1.50408
1124-777	1	2	4	May 2014 - Apr 2015	n	n	none					3		1.25276
1124-779	1	2	4	May 2014 - Apr 2015	n	n	none	none	none	0	n	54	-0.693147	3.9982
1124-780	1	2	4	May 2014 - Apr 2015	n	n	none	none				8		2.14007
1124-783	1	2	4	May 2014 - Apr 2015	n	n	none	no	none	0	n	5	-0.693147	1.70475
1124-803	1	2	4	May 2014 - Apr 2015	n	n	no	no	no	15	n	39	2.74084	3.6763
1124-804	1	2	4	May 2014 - Apr 2015	n	n		none	no	3	n	6	1.25276	1.8718
1124-805	1	2	4	May 2014 - Apr 2015	n	n	none	none	none	0	n	45	-0.693147	3.81771
1124-812	1	2	4	May 2014 - Apr 2015	n	n	no	no	none	0	n	34	-0.693147	3.54096
1131-122	1	3	1	May 2014 - Apr 2015	y	y	none	yes	yes	2	n	9	0.916291	2.25129
1131-141	1	3	1	May 2014 - Apr 2015	y	y	none	none	none	0	n	1	-0.693147	0.405465
1131-142	1	3	1	May 2014 - Apr 2015	y	y	none	none	yes	2	n	28	0.916291	3.3499
1131-143	1	3	1	May 2014 - Apr 2015	y	y	yes	none	yes	3	n	6	1.25276	1.8718
1131-144	1	3	1	May 2014 - Apr 2015	y	y	yes	none	none	0	n	1	-0.693147	0.405465
1131-145	1	3	1	May 2014 - Apr 2015	y	y	yes	none	no	20	n	112	3.02042	4.72295
1131-146	1	3	1	May 2014 - Apr 2015	y	y	yes	yes	none	0	n	1	-0.693147	0.405465
1131-211	1	3	1	May 2014 - Apr 2015	y	y	none	none	no	1	n	52	0.405465	3.96081
1131-212	1	3	1	May 2014 - Apr 2015	y	y	none	no	none	0	y	133	-0.693147	4.8941
1131-213	1	3	1	May 2014 - Apr 2015	y	y	none					90		4.50535
1131-214	1	3	1	May 2014 - Apr 2015	y	y	no					88		4.483
1131-215	1	3	1	May 2014 - Apr 2015	y	y	none		no	17	y	636	2.8622	6.45598
1131-216	1	3	1	May 2014 - Apr 2015	y	y	no	no	none	0	y	9	-0.693147	2.25129
1131-218	1	3	1	May 2014 - Apr 2015	y	y	no		no	2	y	35	0.916291	3.56953
1132-1	1	3	2	May 2014 - Apr 2015	y	y	yes	none	yes	9	n	4	2.25129	1.50408
1132-2	1	3	2	May 2014 - Apr 2015	y	y	none	no	yes	3	n	3	1.25276	1.25276
1132-3	1	3	2	May 2014 - Apr 2015	y	y	yes	yes	yes	4	y	1	1.50408	0.405465
1132-4	1	3	2	May 2014 - Apr 2015	y	y	none	none	none	0	n	3	-0.693147	1.25276
1132-5	1	3	2	May 2014 - Apr 2015	y	y	yes	yes	no	1	n	7	0.405465	2.0149
1132-6	1	3	2	May 2014 - Apr 2015	y	y	none	none	none	0	n	3	-0.693147	1.25276
1132-7	1	3	2	May 2014 - Apr 2015	y	y		none	none	0	n	220	-0.693147	5.3959
1132-8	1	3	2	May 2014 - Apr 2015	y	y	yes	yes	no	4	n	1	1.50408	0.405465
1132-9	1	3	2	May 2014 - Apr 2015	y	y	none	none	none	0	n	1	-0.693147	0.405465
1132-10	1	3	2	May 2014 - Apr 2015	y	y	yes		yes	9	n	1	2.25129	0.405465
1132-11	1	3	2	May 2014 - Apr 2015	y	y	none	none	none	0	n	12	-0.693147	2.52573
1132-12	1	3	2	May 2014 - Apr 2015	y	y	none	none	none	0	n	16	-0.693147	2.80336
1132-13	1	3	2	May 2014 - Apr 2015	y	y	yes					10		2.35138
1132-319	1	3	2	May 2014 - Apr 2015	y	y	yes	yes	yes	5	n	1	1.70475	0.405465
1132-320	1	3	2	May 2014 - Apr 2015	y	y	none		no	10	n	4	2.35138	1.50408
1132-14	1	3	2	May 2014 - Apr 2015	y	y	no	no	no	15	n	12	2.74084	2.52573
1132-15	1	3	2	May 2014 - Apr 2015	y	y	no	no	no	3	n	5	1.25276	1.70475
1132-16	1	3	2	May 2014 - Apr 2015	y	y	no	no	no	4		99	1.50408	4.60016
1132-17	1	3	2	May 2014 - Apr 2015	y	y	no	yes	no	15	n	4	2.74084	1.50408
1132-316	1	3	2	May 2014 - Apr 2015	y	y	none	none	none	0	n	9	-0.693147	2.25129
1132-317	1	3	2	May 2014 - Apr 2015	y	y	none	none	none	0	n	269	-0.693147	5.59657
1132-321	1	3	2	May 2014 - Apr 2015	y	y	no	yes	no	0	n	3	-0.693147	1.25276
1132-322	1	3	2	May 2014 - Apr 2015	y	y	no	yes	no	1	n	192	0.405465	5.2601
1132-323	1	3	2	May 2014 - Apr 2015	y	y	none	none	none	0	n	9	-0.693147	2.25129
1132-325	1	3	2	May 2014 - Apr 2015	y	y	none	none	yes	4	n	407	1.50408	6.01004
1132-326	1	3	2	May 2014 - Apr 2015	y	y	yes	yes	yes	14	y	142	2.67415	4.95934
1132-327	1	3	2	May 2014 - Apr 2015	y	y	no	yes				6		1.8718
1132-328	1	3	2	May 2014 - Apr 2015	y	y	no	yes	yes	9	y	52	2.25129	3.96081
1132-329	1	3	2	May 2014 - Apr 2015	y	y		none	yes	1		3	0.405465	1.25276
1132-330	1	3	2	May 2014 - Apr 2015	y	y	yes	yes	yes	9	y	142	2.25129	4.95934
1132-331	1	3	2	May 2014 - Apr 2015	y	y	no	yes	no	10	y	205	2.35138	5.32545
1133-123	1	3	3	May 2014 - Apr 2015	y	y	none	none	none	0	n	11	-0.693147	2.44235
1133-124	1	3	3	May 2014 - Apr 2015	y	y	no	none	no	1	n	71	0.405465	4.2697
1133-125	1	3	3	May 2014 - Apr 2015	y	y	none	no	no	1	n	12	0.405465	2.52573
1133-127	1	3	3	May 2014 - Apr 2015	y	y	none	no	no	4	n	7	1.50408	2.0149
1133-128	1	3	3	May 2014 - Apr 2015	y	y	no	no	no	4	n	76	1.50408	4.33729
1133-132	1	3	3	May 2014 - Apr 2015	y	y	none	none	none	0	n	1	-0.693147	0.405465
1133-133	1	3	3	May 2014 - Apr 2015	y	y	none		none	0	n	3	-0.693147	1.25276
1133-134	1	3	3	May 2014 - Apr 2015	y	y	no	no	none	0	n	43	-0.693147	3.77276
1133-136	1	3	3	May 2014 - Apr 2015	y	y	none	none	no	1		3	0.405465	1.25276
1133-137	1	3	3	May 2014 - Apr 2015	y	y	none	none	none	0	n	69	-0.693147	4.24133
1133-139	1	3	3	May 2014 - Apr 2015	y	y	none	none	no	3	n	59	1.25276	4.08598
1133-140	1	3	3	May 2014 - Apr 2015	y	y	no	no	no	5	n	48	1.70475	3.88156
1141-575	1	4	1	May 2014 - Apr 2015	y	y	yes	no	no	2	n	79	0.916291	4.37576
1141-576	1	4	1	May 2014 - Apr 2015	y	y	none	none	none	0	n	3	-0.693147	1.25276
1141-577	1	4	1	May 2014 - Apr 2015	y	y	none	none	none	0	n	3	-0.693147	1.25276
1141-578	1	4	1	May 2014 - Apr 2015	y	y	yes	no	no	3	n	12	1.25276	2.52573
1141-579	1	4	1	May 2014 - Apr 2015	y	y	yes	no	no	9		191	2.25129	5.25489
1141-580	1	4	1	May 2014 - Apr 2015	y	y	yes	no	no	4	n	80	1.50408	4.38826
1141-582A	1	4	1	May 2014 - Apr 2015	y	y	none	none	none	0	n	76	-0.693147	4.33729
1141-582B	1	4	1	May 2014 - Apr 2015	y	y					n
1142-386	1	4	2	May 2014 - Apr 2015	y	y	none	none	none	0	n	31	-0.693147	3.44999
1142-387	1	4	2	May 2014 - Apr 2015	y	y	yes	yes	no	9	n	109	2.25129	4.69592
1142-388	1	4	2	May 2014 - Apr 2015	y	y	yes	no	no	11	n	7	2.44235	2.0149
1142-389	1	4	2	May 2014 - Apr 2015	y	y	yes					11		2.44235
1142-390	1	4	2	May 2014 - Apr 2015	y	y	yes	yes	yes	10	n	3	2.35138	1.25276
1142-391	1	4	2	May 2014 - Apr 2015	y	y	none	none	none	0	n	11	-0.693147	2.44235
1142-392	1	4	2	May 2014 - Apr 2015	y	y	yes	none	no	1	n	50	0.405465	3.92197
1143-343	1	4	3	May 2014 - Apr 2015	y	y	none	none	none	0	n	0	-0.693147	-0.693147
1143-344	1	4	3	May 2014 - Apr 2015	y	y	yes	yes	no	4	n	10	1.50408	2.35138
1143-345	1	4	3	May 2014 - Apr 2015	y	y	yes	yes	yes	15	n	54	2.74084	3.9982
1143-346	1	4	3	May 2014 - Apr 2015	y	y	yes	no	no	9	n	1	2.25129	0.405465
1143-347	1	4	3	May 2014 - Apr 2015	y	y	yes	no	no	1	n	37	0.405465	3.62434
1143-348	1	4	3	May 2014 - Apr 2015	y	y	yes	yes	yes	8		37	2.14007	3.62434
1143-349	1	4	3	May 2014 - Apr 2015	y	y	none					12		2.52573
1144-430	1	4	4	May 2014 - Apr 2015	y	y		no	none	0	n		-0.693147
1144-431	1	4	4	May 2014 - Apr 2015	y	y	none	none	none	0	n	45	-0.693147	3.81771
1144-432	1	4	4	May 2014 - Apr 2015	y	y	none	none	no	1	n	1	0.405465	0.405465
1144-433	1	4	4	May 2014 - Apr 2015	y	y	yes		no	8	y	259	2.14007	5.55876
1144-434	1	4	4	May 2014 - Apr 2015	y	y			none	0	y	447	-0.693147	6.10368
1144-435	1	4	4	May 2014 - Apr 2015	y	y	none	none	none	0	n	9	-0.693147	2.25129
1144-437	1	4	4	May 2014 - Apr 2015	y	y	yes		no	4	y	657	1.50408	6.48844
1144-438	1	4	4	May 2014 - Apr 2015	y	y	yes	yes	yes	44	n	591	3.79549	6.38266
1144-439	1	4	4	May 2014 - Apr 2015	y	y	none	none	no	5	n	9	1.70475	2.25129
1144-440	1	4	4	May 2014 - Apr 2015	y	y	yes	yes	yes	4	n	9	1.50408	2.25129
1144-442	1	4	4	May 2014 - Apr 2015	y	y	none	none	none	0	n	636	-0.693147	6.45598
1144-443	1	4	4	May 2014 - Apr 2015	y	y	no	no	yes	8	n	17	2.14007	2.8622
1144-444	1	4	4	May 2014 - Apr 2015	y	y	yes	yes	yes	3	n	25	1.25276	3.23868
1144-445	1	4	4	May 2014 - Apr 2015	y	y	yes	yes	yes	4	n	12	1.50408	2.52573
1144-446	1	4	4	May 2014 - Apr 2015	y	y	no	no	yes	27	n	276	3.31419	5.62221
1144-447	1	4	4	May 2014 - Apr 2015	y	y		yes	yes	14	n	1	2.67415	0.405465
1144-448	1	4	4	May 2014 - Apr 2015	y	y	yes	yes	yes	7	n	136	2.0149	4.91632
1144-449	1	4	4	May 2014 - Apr 2015	y	y	none	none	none	0	n	20	-0.693147	3.02042
1144-450	1	4	4	May 2014 - Apr 2015	y	y						1		0.405465
1144-451	1	4	4	May 2014 - Apr 2015	y	y			none	0		5	-0.693147	1.70475
1144-452	1	4	4	May 2014 - Apr 2015	y	y	yes	none	yes	1	n	12	0.405465	2.52573
1144-453	1	4	4	May 2014 - Apr 2015	y	y	yes	yes	yes	6	n		1.8718
1144-455	1	4	4	May 2014 - Apr 2015	y	y	none		none	0	n	9	-0.693147	2.25129
1144-456	1	4	4	May 2014 - Apr 2015	y	y	yes	yes	no	2	n	13	0.916291	2.60269
1144-457	1	4	4	May 2014 - Apr 2015	y	y	yes	yes			n	34		3.54096
1144-458	1	4	4	May 2014 - Apr 2015	y	y			no	5	y	584	1.70475	6.37076
1144-459	1	4	4	May 2014 - Apr 2015	y	y	yes	yes	none	0	n	32	-0.693147	3.48124
1144-460	1	4	4	May 2014 - Apr 2015	y	y	yes	yes	yes	5	n	138	1.70475	4.93087
1144-461	1	4	4	May 2014 - Apr 2015	y	y	none	none				384		5.95194
1144-462	1	4	4	May 2014 - Apr 2015	y	y	none	none	none	0	n	1	-0.693147	0.405465
1144-463	1	4	4	May 2014 - Apr 2015	y	y	yes		yes	5	n	9	1.70475	2.25129
1144-464	1	4	4	May 2014 - Apr 2015	y	y	none	none	none	0	n	7	-0.693147	2.0149
1144-465	1	4	4	May 2014 - Apr 2015	y	y	none	yes	no	1	n	103	0.405465	4.63957
1144-466	1	4	4	May 2014 - Apr 2015	y	y	none	none	none	0	n	69	-0.693147	4.24133
1144-581	1	4	4	May 2014 - Apr 2015	y	y	none	none	no	5	n	1	1.70475	0.405465
1111-17	1	1	1	May 2015 - Apr 2016	n	y	none	no	yes	2	n	14	0.916291	2.67415
1111-18	1	1	1	May 2015 - Apr 2016	n	y	yes	no	no	1	n	47	0.405465	3.86073
1111-23	1	1	1	May 2015 - Apr 2016	n	y	yes	no	no	8	n	7	2.14007	2.0149
1111-25	1	1	1	May 2015 - Apr 2016	n	y	none	none
1111-38	1	1	1	May 2015 - Apr 2016	n	y	yes	yes	yes	16	n	64	2.80336	4.16667
1111-40	1	1	1	May 2015 - Apr 2016	n	y	none	none	none	0	n	1	-0.693147	0.405465
1111-41	1	1	1	May 2015 - Apr 2016	n	y	none	none	yes	3	n	0	1.25276	-0.693147
1111-227	1	1	1	May 2015 - Apr 2016	n	y	yes	yes	yes	4	n	149	1.50408	5.0073
1111-229	1	1	1	May 2015 - Apr 2016	n	y	yes	no	none	0	n	12	-0.693147	2.52573
1111-230	1	1	1	May 2015 - Apr 2016	n	y	yes	yes	yes	4	n	62	1.50408	4.13517
1111-238	1	1	1	May 2015 - Apr 2016	n	y	yes	no	yes	1	n	9	0.405465	2.25129
1112-4	1	1	2	May 2015 - Apr 2016	n	y	yes		none	0	n	154	-0.693147	5.04019
1112-5	1	1	2	May 2015 - Apr 2016	n	y	no	none			n	1		0.405465
1112-6	1	1	2	May 2015 - Apr 2016	n	y	yes	yes	yes	1	n	7	0.405465	2.0149
1112-7	1	1	2	May 2015 - Apr 2016	n	y	none	no	no	0	n	1	-0.693147	0.405465
1112-8	1	1	2	May 2015 - Apr 2016	n	y	none	no	no	0	n	256	-0.693147	5.54713
1112-9	1	1	2	May 2015 - Apr 2016	n	y	yes	yes	no	1	n	10	0.405465	2.35138
1112-10	1	1	2	May 2015 - Apr 2016	n	y	yes	no	no	1	n	26	0.405465	3.27714
1112-11	1	1	2	May 2015 - Apr 2016	n	y	none	none	none	0	n	1	-0.693147	0.405465
1112-12	1	1	2	May 2015 - Apr 2016	n	y	yes	yes	yes	4	n	1	1.50408	0.405465
1112-13	1	1	2	May 2015 - Apr 2016	n	y	no	no	yes	3	n	26	1.25276	3.27714
1112-14	1	1	2	May 2015 - Apr 2016	n	y					n	18		2.91777
1112-27	1	1	2	May 2015 - Apr 2016	n	y	none	none	none	0	n	1	-0.693147	0.405465
1112-33	1	1	2	May 2015 - Apr 2016	n	y	yes	yes	yes	2	n	1	0.916291	0.405465
1112-258	1	1	2	May 2015 - Apr 2016	n	y	none	none	none	0	n	15	-0.693147	2.74084
1112-264	1	1	2	May 2015 - Apr 2016	n	y	none	none	none		n	12		2.52573
1112-265	1	1	2	May 2015 - Apr 2016	n	y	yes	no		2	n	0	0.916291	-0.693147
1112-266	1	1	2	May 2015 - Apr 2016	n	y	no	no	none		n	7		2.0149
1112-267	1	1	2	May 2015 - Apr 2016	n	y	none	none	none	0	n	1	-0.693147	0.405465
1112-268	1	1	2	May 2015 - Apr 2016	n	y	yes	yes	yes	53	n	261	3.97968	5.56643
1112-318	1	1	2	May 2015 - Apr 2016	n	y	yes	none			n
1112-323	1	1	2	May 2015 - Apr 2016	n	y	none	none	yes	2	n	20	0.916291	3.02042
1112-519	1	1	2	May 2015 - Apr 2016	n	y	none	none	none	0	n	12	-0.693147	2.52573
1112-545	1	1	2	May 2015 - Apr 2016	n	y	yes	yes	yes	12	n	48	2.52573	3.88156
1113-271	1	1	3	May 2015 - Apr 2016	n	y	yes	yes	yes	1	n	3	0.405465	1.25276
1113-280	1	1	3	May 2015 - Apr 2016	n	y						9		2.25129
1113-282	1	1	3	May 2015 - Apr 2016	n	y	yes	yes	yes	5	n	135	1.70475	4.90897
1113-293	1	1	3	May 2015 - Apr 2016	n	y	none	none	none	0	n	5	-0.693147	1.70475
1113-294	1	1	3	May 2015 - Apr 2016	n	y	yes	yes	yes	5	n	269	1.70475	5.59657
1113-295	1	1	3	May 2015 - Apr 2016	n	y	yes	yes	yes	12	n	12	2.52573	2.52573
1113-317	1	1	3	May 2015 - Apr 2016	n	y	yes	yes	yes	2	n		0.916291
1113-506	1	1	3	May 2015 - Apr 2016	n	y	none	none	yes	1	n	1	0.405465	0.405465
1113-522	1	1	3	May 2015 - Apr 2016	n	y
1113-523	1	1	3	May 2015 - Apr 2016	n	y	none	none	none	0	n	1	-0.693147	0.405465
1113-525	1	1	3	May 2015 - Apr 2016	n	y	none	yes	none	0	n	3	-0.693147	1.25276
1113-529	1	1	3	May 2015 - Apr 2016	n	y	none	yes	yes	1	n	8	0.405465	2.14007
1113-531	1	1	3	May 2015 - Apr 2016	n	y	none	none	none	0	n	83	-0.693147	4.42485
1113-533	1	1	3	May 2015 - Apr 2016	n	y	yes	yes	yes	17	n	14	2.8622	2.67415
1113-534	1	1	3	May 2015 - Apr 2016	n	y	yes	yes	yes	5	n	67	1.70475	4.21213
1113-535	1	1	3	May 2015 - Apr 2016	n	y	yes	yes	yes	11	n	20	2.44235	3.02042
1113-536	1	1	3	May 2015 - Apr 2016	n	y					n
1113-537	1	1	3	May 2015 - Apr 2016	n	y	yes	yes	yes	16	n	33	2.80336	3.51155
1113-546	1	1	3	May 2015 - Apr 2016	n	y	none	none	none	0	n	3	-0.693147	1.25276
1114-554	1	1	4	May 2015 - Apr 2016	n	y	yes	yes	yes	5	n	20	1.70475	3.02042
1114-597	1	1	4	May 2015 - Apr 2016	n	y	yes	yes	yes	10	n	4	2.35138	1.50408
1114-600	1	1	4	May 2015 - Apr 2016	n	y	yes	none	yes	2	n	5	0.916291	1.70475
1114-614	1	1	4	May 2015 - Apr 2016	n	y	yes	yes	yes	0	n	11	-0.693147	2.44235
1114-624	1	1	4	May 2015 - Apr 2016	n	y	yes	yes	yes	2	n	9	0.916291	2.25129
1114-632	1	1	4	May 2015 - Apr 2016	n	y	yes	yes	yes		n	3		1.25276
1121-599	1	2	1	May 2015 - Apr 2016	n	y	yes	yes	no	0	n	1	-0.693147	0.405465
1121-600	1	2	1	May 2015 - Apr 2016	n	y	yes					3		1.25276
1121-601	1	2	1	May 2015 - Apr 2016	n	y	none	none		0	n	0	-0.693147	-0.693147
1121-603	1	2	1	May 2015 - Apr 2016	n	y	no	none	none	2	n	146	0.916291	4.98703
1121-604	1	2	1	May 2015 - Apr 2016	n	y	none	none	none	0	n	12	-0.693147	2.52573
1121-605	1	2	1	May 2015 - Apr 2016	n	y
1121-606	1	2	1	May 2015 - Apr 2016	n	y	yes	yes			n	5		1.70475
1121-607	1	2	1	May 2015 - Apr 2016	n	y	none	none	none	0	n	331	-0.693147	5.80363
1121-608	1	2	1	May 2015 - Apr 2016	n	y
1121-610	1	2	1	May 2015 - Apr 2016	n	y	none	none	none	0	n	3	-0.693147	1.25276
1121-611	1	2	1	May 2015 - Apr 2016	n	y	yes	yes	yes	14	n	17	2.67415	2.8622
1121-612	1	2	1	May 2015 - Apr 2016	n	y	none	none	no	1	n	9	0.405465	2.25129
1121-613	1	2	1	May 2015 - Apr 2016	n	y	none	none	none	0	n	21	-0.693147	3.06805
1121-614	1	2	1	May 2015 - Apr 2016	n	y	yes	no	yes	3	n	19	1.25276	2.97041
1121-615	1	2	1	May 2015 - Apr 2016	n	y		none	none	0	n	89	-0.693147	4.49424
1121-616	1	2	1	May 2015 - Apr 2016	n	y	none				n	1		0.405465
1121-617	1	2	1	May 2015 - Apr 2016	n	y
1121-618	1	2	1	May 2015 - Apr 2016	n	y	none	none	none	0	n	9	-0.693147	2.25129
1121-621	1	2	1	May 2015 - Apr 2016	n	y	no	no	no	0	n		-0.693147
1121-622	1	2	1	May 2015 - Apr 2016	n	y	none	none	none	0	n	6	-0.693147	1.8718
1121-624	1	2	1	May 2015 - Apr 2016	n	y	yes	yes	no	0	n	12	-0.693147	2.52573
1121-626	1	2	1	May 2015 - Apr 2016	n	y	yes	yes	yes	4	n		1.50408
1121-627	1	2	1	May 2015 - Apr 2016	n	y	yes	yes	no	3	n	37	1.25276	3.62434
1121-628	1	2	1	May 2015 - Apr 2016	n	y	yes	yes	no	1	n	4	0.405465	1.50408
1121-629	1	2	1	May 2015 - Apr 2016	n	y	none	yes	none	0	n	29	-0.693147	3.38439
1121-630	1	2	1	May 2015 - Apr 2016	n	y	yes	yes	yes	3	n	5	1.25276	1.70475
1121-632	1	2	1	May 2015 - Apr 2016	n	y	none	yes	none	0	n	10	-0.693147	2.35138
1121-633	1	2	1	May 2015 - Apr 2016	n	y	yes	yes	no	1	y		0.405465
1121-774	1	2	1	May 2015 - Apr 2016	n	y	yes	yes	yes	0	n	33	-0.693147	3.51155
1121-784	1	2	1	May 2015 - Apr 2016	n	y	none	none	none	0	n	12	-0.693147	2.52573
1122-766	1	2	2	May 2015 - Apr 2016	n	y
1122-768	1	2	2	May 2015 - Apr 2016	n	y	none	none	none	0	n	165	-0.693147	5.10897
1122-769	1	2	2	May 2015 - Apr 2016	n	y	none	none	none	0	n	10	-0.693147	2.35138
1122-770	1	2	2	May 2015 - Apr 2016	n	y	yes	yes	none	0	n	2	-0.693147	0.916291
1122-771	1	2	2	May 2015 - Apr 2016	n	y				0		0	-0.693147	-0.693147
1122-791	1	2	2	May 2015 - Apr 2016	n	y	yes	yes	yes	8	n	16	2.14007	2.80336
1123-758	1	2	3	May 2015 - Apr 2016	n	y	none	none	none		n	10		2.35138
1123-759	1	2	3	May 2015 - Apr 2016	n	y	yes	yes	yes	4	n	24	1.50408	3.19867
1123-760	1	2	3	May 2015 - Apr 2016	n	y	none	none	none	0	n	3	-0.693147	1.25276
1123-761	1	2	3	May 2015 - Apr 2016	n	y	yes		none	0	n	1166	-0.693147	7.06176
1123-762	1	2	3	May 2015 - Apr 2016	n	y	yes		yes	2	n	36	0.916291	3.59731
1123-763	1	2	3	May 2015 - Apr 2016	n	y	no	no	yes	1	n	14	0.405465	2.67415
1123-765	1	2	3	May 2015 - Apr 2016	n	y	none	none	none	0	n	1	-0.693147	0.405465
1123-793	1	2	3	May 2015 - Apr 2016	n	y	no	yes	none	0	n	57	-0.693147	4.05178
1123-794	1	2	3	May 2015 - Apr 2016	n	y				0	n	0	-0.693147	-0.693147
1123-797	1	2	3	May 2015 - Apr 2016	n	y	none	none	none	0	n	3	-0.693147	1.25276
1123-798	1	2	3	May 2015 - Apr 2016	n	y	none	none	none	0	n	2	-0.693147	0.916291
1123-810	1	2	3	May 2015 - Apr 2016	n	y	yes	yes	yes	1	n	49	0.405465	3.90197
1124-772	1	2	4	May 2015 - Apr 2016	n	y	none	none	none	0	n	25	-0.693147	3.23868
1124-773	1	2	4	May 2015 - Apr 2016	n	y	yes	yes	yes	16	n	22	2.80336	3.11352
1124-775	1	2	4	May 2015 - Apr 2016	n	y	none	none	none	0	n	1	-0.693147	0.405465
1124-776	1	2	4	May 2015 - Apr 2016	n	y	yes	yes	none	1	n	1	0.405465	0.405465
1124-777	1	2	4	May 2015 - Apr 2016	n	y
1124-779	1	2	4	May 2015 - Apr 2016	n	y	none	yes	none	0	n	44	-0.693147	3.79549
1124-780	1	2	4	May 2015 - Apr 2016	n	y						0		-0.693147
1124-783	1	2	4	May 2015 - Apr 2016	n	y	yes	yes	yes	12	n	24	2.52573	3.19867
1124-803	1	2	4	May 2015 - Apr 2016	n	y	yes	yes	yes	4	n	39	1.50408	3.6763
1124-804	1	2	4	May 2015 - Apr 2016	n	y	yes	yes	yes	3	n	4	1.25276	1.50408
1124-805	1	2	4	May 2015 - Apr 2016	n	y	none	none	none	0	n	43	-0.693147	3.77276
1124-812	1	2	4	May 2015 - Apr 2016	n	y	none	none	none	0	n	34	-0.693147	3.54096
1131-122	1	3	1	May 2015 - Apr 2016	y	y	no	yes	no	2	n	6	0.916291	1.8718
1131-141	1	3	1	May 2015 - Apr 2016	y	y	none	none	none	0	n	1	-0.693147	0.405465
1131-142	1	3	1	May 2015 - Apr 2016	y	y	none	none	none	0	n	430	-0.693147	6.06495
1131-143	1	3	1	May 2015 - Apr 2016	y	y	none	no	none	0	n	12	-0.693147	2.52573
1131-144	1	3	1	May 2015 - Apr 2016	y	y	yes	yes	yes	4	n		1.50408
1131-145	1	3	1	May 2015 - Apr 2016	y	y	yes	yes	no	0	n	65	-0.693147	4.18205
1131-146	1	3	1	May 2015 - Apr 2016	y	y	none	none	none	0	n	2	-0.693147	0.916291
1131-211	1	3	1	May 2015 - Apr 2016	y	y	yes	yes	no	8	n	37	2.14007	3.62434
1131-212	1	3	1	May 2015 - Apr 2016	y	y	no	yes	yes	0	y	107	-0.693147	4.67749
1131-213	1	3	1	May 2015 - Apr 2016	y	y
1131-214	1	3	1	May 2015 - Apr 2016	y	y
1131-215	1	3	1	May 2015 - Apr 2016	y	y	no	none	no	3	y	268	1.25276	5.59285
1131-216	1	3	1	May 2015 - Apr 2016	y	y	no	yes	yes	2	y	8	0.916291	2.14007
1131-218	1	3	1	May 2015 - Apr 2016	y	y	yes	none		7	y	50	2.0149	3.92197
1132-1	1	3	2	May 2015 - Apr 2016	y	y	no		none	0	n	18	-0.693147	2.91777
1132-2	1	3	2	May 2015 - Apr 2016	y	y	yes	no	yes	7	n	3	2.0149	1.25276
1132-3	1	3	2	May 2015 - Apr 2016	y	y	yes	yes	yes	4	y	0	1.50408	-0.693147
1132-4	1	3	2	May 2015 - Apr 2016	y	y	none	none	none	0	n	13	-0.693147	2.60269
1132-5	1	3	2	May 2015 - Apr 2016	y	y	no	no	yes	5	n	1	1.70475	0.405465
1132-6	1	3	2	May 2015 - Apr 2016	y	y	none	none	none	0	n	1	-0.693147	0.405465
1132-7	1	3	2	May 2015 - Apr 2016	y	y			no	7	n	265	2.0149	5.58161
1132-8	1	3	2	May 2015 - Apr 2016	y	y	no	no	no	4	n	1	1.50408	0.405465
1132-9	1	3	2	May 2015 - Apr 2016	y	y	none	yes	none	0	n	61	-0.693147	4.11904
1132-10	1	3	2	May 2015 - Apr 2016	y	y	yes	yes	no	8	n	5	2.14007	1.70475
1132-11	1	3	2	May 2015 - Apr 2016	y	y	none	none	none	0	n	281	-0.693147	5.64013
1132-12	1	3	2	May 2015 - Apr 2016	y	y	none		none	0	n	1	-0.693147	0.405465
1132-13	1	3	2	May 2015 - Apr 2016	y	y
1132-319	1	3	2	May 2015 - Apr 2016	y	y	yes	yes	yes	7	n	1	2.0149	0.405465
1132-320	1	3	2	May 2015 - Apr 2016	y	y	yes	no	yes	12	n	30	2.52573	3.41773
1132-14	1	3	2	May 2015 - Apr 2016	y	y	no	no	no	4	n	14	1.50408	2.67415
1132-15	1	3	2	May 2015 - Apr 2016	y	y	yes	yes	yes	11	n	47	2.44235	3.86073
1132-16	1	3	2	May 2015 - Apr 2016	y	y						71		4.2697
1132-17	1	3	2	May 2015 - Apr 2016	y	y	yes	yes	yes	5	n	11	1.70475	2.44235
1132-316	1	3	2	May 2015 - Apr 2016	y	y	none	none	none	0	n	9	-0.693147	2.25129
1132-317	1	3	2	May 2015 - Apr 2016	y	y	none	no	yes	2	n	7	0.916291	2.0149
1132-321	1	3	2	May 2015 - Apr 2016	y	y	no	no	no	5	n	9	1.70475	2.25129
1132-322	1	3	2	May 2015 - Apr 2016	y	y	yes	yes	yes	9	n	133	2.25129	4.8941
1132-323	1	3	2	May 2015 - Apr 2016	y	y	none	none	none	0	n	9	-0.693147	2.25129
1132-325	1	3	2	May 2015 - Apr 2016	y	y	no	none	none	0	n	7	-0.693147	2.0149
1132-326	1	3	2	May 2015 - Apr 2016	y	y	yes	yes	yes	3	y	79	1.25276	4.37576
1132-327	1	3	2	May 2015 - Apr 2016	y	y		none
1132-328	1	3	2	May 2015 - Apr 2016	y	y	yes	no	no	7	y	0	2.0149	-0.693147
1132-329	1	3	2	May 2015 - Apr 2016	y	y
1132-330	1	3	2	May 2015 - Apr 2016	y	y	no	no	none	0	y	14	-0.693147	2.67415
1132-331	1	3	2	May 2015 - Apr 2016	y	y	yes	yes	no	7	y	639	2.0149	6.46069
1133-123	1	3	3	May 2015 - Apr 2016	y	y	none	none	none	0	n	3	-0.693147	1.25276
1133-124	1	3	3	May 2015 - Apr 2016	y	y	none	none	none	0	n	71	-0.693147	4.2697
1133-125	1	3	3	May 2015 - Apr 2016	y	y	no	no	none	0	n	128	-0.693147	4.85593
1133-127	1	3	3	May 2015 - Apr 2016	y	y	no	none	none	0	n	12	-0.693147	2.52573
1133-128	1	3	3	May 2015 - Apr 2016	y	y	yes	yes	yes	7	n	348	2.0149	5.85364
1133-132	1	3	3	May 2015 - Apr 2016	y	y	none	none	none	0	n	13	-0.693147	2.60269
1133-133	1	3	3	May 2015 - Apr 2016	y	y	none	none	none	0	n	18	-0.693147	2.91777
1133-134	1	3	3	May 2015 - Apr 2016	y	y	no	no	no	0	n	361	-0.693147	5.89026
1133-136	1	3	3	May 2015 - Apr 2016	y	y	none		none			2		0.916291
1133-137	1	3	3	May 2015 - Apr 2016	y	y	yes	yes	yes	8	n	103	2.14007	4.63957
1133-139	1	3	3	May 2015 - Apr 2016	y	y	yes	yes	yes	12	n	51	2.52573	3.94158
1133-140	1	3	3	May 2015 - Apr 2016	y	y	yes	no	no	13	n	148	2.60269	5.00058
1141-575	1	4	1	May 2015 - Apr 2016	y	y	no	no	no	2	n	33	0.916291	3.51155
1141-576	1	4	1	May 2015 - Apr 2016	y	y	none	no	no	7	n	9	2.0149	2.25129
1141-577	1	4	1	May 2015 - Apr 2016	y	y	no	no	yes	3	n	9	1.25276	2.25129
1141-578	1	4	1	May 2015 - Apr 2016	y	y	no	no	no	33	n	14	3.51155	2.67415
1141-579	1	4	1	May 2015 - Apr 2016	y	y						344		5.84209
1141-580	1	4	1	May 2015 - Apr 2016	y	y	yes	yes	yes	7	n	81	2.0149	4.4006
1141-582A	1	4	1	May 2015 - Apr 2016	y	y	no	no	none	0	n	56	-0.693147	4.03424
1141-582B	1	4	1	May 2015 - Apr 2016	y	y	none	none		0	n		-0.693147
1142-386	1	4	2	May 2015 - Apr 2016	y	y	yes	yes	yes	5	n	64	1.70475	4.16667
1142-387	1	4	2	May 2015 - Apr 2016	y	y	yes	yes	no	11	n	157	2.44235	5.05943
1142-388	1	4	2	May 2015 - Apr 2016	y	y	yes	no	none	0	n	92	-0.693147	4.52721
1142-389	1	4	2	May 2015 - Apr 2016	y	y				11			2.44235
1142-390	1	4	2	May 2015 - Apr 2016	y	y	yes	yes	no	12	n	1	2.52573	0.405465
1142-391	1	4	2	May 2015 - Apr 2016	y	y	none	none	none	0	n	11	-0.693147	2.44235
1142-392	1	4	2	May 2015 - Apr 2016	y	y	yes	yes	yes	12	n	1	2.52573	0.405465
1143-343	1	4	3	May 2015 - Apr 2016	y	y	none	none	none	0	n	1	-0.693147	0.405465
1143-344	1	4	3	May 2015 - Apr 2016	y	y	no	no	no	10	n	9	2.35138	2.25129
1143-345	1	4	3	May 2015 - Apr 2016	y	y	yes	yes	yes		n	54		3.9982
1143-346	1	4	3	May 2015 - Apr 2016	y	y	no	no	no	2	n	1	0.916291	0.405465
1143-347	1	4	3	May 2015 - Apr 2016	y	y	no	yes	no	3	n	47	1.25276	3.86073
1143-348	1	4	3	May 2015 - Apr 2016	y	y
1143-349	1	4	3	May 2015 - Apr 2016	y	y
1144-430	1	4	4	May 2015 - Apr 2016	y	y	yes	no	no	6	n	1	1.8718	0.405465
1144-431	1	4	4	May 2015 - Apr 2016	y	y	none	none	none	0	n	69	-0.693147	4.24133
1144-432	1	4	4	May 2015 - Apr 2016	y	y	no	no	yes	7	n	1	2.0149	0.405465
1144-433	1	4	4	May 2015 - Apr 2016	y	y	no		no	26	y	224	3.27714	5.41388
1144-434	1	4	4	May 2015 - Apr 2016	y	y	no	no	no	6	y		1.8718
1144-435	1	4	4	May 2015 - Apr 2016	y	y	none	none	none	0	n	6	-0.693147	1.8718
1144-437	1	4	4	May 2015 - Apr 2016	y	y	no	no	no	5	y	1	1.70475	0.405465
1144-438	1	4	4	May 2015 - Apr 2016	y	y	yes	yes	yes	16	n	726	2.80336	6.58824
1144-439	1	4	4	May 2015 - Apr 2016	y	y	none	none	none	0	n	1	-0.693147	0.405465
1144-440	1	4	4	May 2015 - Apr 2016	y	y	yes	yes	no	5	n	1	1.70475	0.405465
1144-442	1	4	4	May 2015 - Apr 2016	y	y	none	none	no	1	n	1	0.405465	0.405465
1144-443	1	4	4	May 2015 - Apr 2016	y	y	yes	yes	yes	4	n	17	1.50408	2.8622
1144-444	1	4	4	May 2015 - Apr 2016	y	y	yes	yes	no	6	n	32	1.8718	3.48124
1144-445	1	4	4	May 2015 - Apr 2016	y	y	no	no	no	16	n	12	2.80336	2.52573
1144-446	1	4	4	May 2015 - Apr 2016	y	y					n
1144-447	1	4	4	May 2015 - Apr 2016	y	y	yes	no	none	0	n	0	-0.693147	-0.693147
1144-448	1	4	4	May 2015 - Apr 2016	y	y	yes	yes	no	7	n	23	2.0149	3.157
1144-449	1	4	4	May 2015 - Apr 2016	y	y	no	no	no	2	n	14	0.916291	2.67415
1144-450	1	4	4	May 2015 - Apr 2016	y	y
1144-451	1	4	4	May 2015 - Apr 2016	y	y						10		2.35138
1144-452	1	4	4	May 2015 - Apr 2016	y	y	yes	no	yes	2	n	11	0.916291	2.44235
1144-453	1	4	4	May 2015 - Apr 2016	y	y	yes	none	none	0	n	158	-0.693147	5.06575
1144-455	1	4	4	May 2015 - Apr 2016	y	y	none	none	none	0	n	1	-0.693147	0.405465
1144-456	1	4	4	May 2015 - Apr 2016	y	y	no	no	no	2	n	7	0.916291	2.0149
1144-457	1	4	4	May 2015 - Apr 2016	y	y	yes	yes	yes	5	n	13	1.70475	2.60269
1144-458	1	4	4	May 2015 - Apr 2016	y	y	no	no	no	8	y	771	2.14007	6.64834
1144-459	1	4	4	May 2015 - Apr 2016	y	y	yes	yes	yes	9	n	12	2.25129	2.52573
1144-460	1	4	4	May 2015 - Apr 2016	y	y	yes	yes	yes	12	n	243	2.52573	5.49512
1144-461	1	4	4	May 2015 - Apr 2016	y	y
1144-462	1	4	4	May 2015 - Apr 2016	y	y	none	none	none	0	n	144	-0.693147	4.97328
1144-463	1	4	4	May 2015 - Apr 2016	y	y	no	no	no	6	n	14	1.8718	2.67415
1144-464	1	4	4	May 2015 - Apr 2016	y	y	none	none	yes	3	n	13	1.25276	2.60269
1144-465	1	4	4	May 2015 - Apr 2016	y	y	no	yes	no	3	n	63	1.25276	4.15104
1144-466	1	4	4	May 2015 - Apr 2016	y	y	none	none	no	1	n	3	0.405465	1.25276
1144-581	1	4	4	May 2015 - Apr 2016	y	y	no	no	no	1	n	0	0.405465	-0.693147
1251-558	2	5	1	Jan 2015 - Dec 2015	n	n	none	no	no	6	n	2	1.8718	0.916291
1251-575	2	5	1	Jan 2015 - Dec 2015	n	n	no	no	no	15	n	1	2.74084	0.405465
1251-598	2	5	1	Jan 2015 - Dec 2015	n	n	no	no	no	7	n	0	2.0149	-0.693147
1251-658	2	5	1	Jan 2015 - Dec 2015	n	n			no		n	384		5.95194
1251-674	2	5	1	Jan 2015 - Dec 2015	n	n	none	none	none	0	n	20	-0.693147	3.02042
1251-678	2	5	1	Jan 2015 - Dec 2015	n	n	none	none	none	0	n	9	-0.693147	2.25129
1251-713	2	5	1	Jan 2015 - Dec 2015	n	n	none	none	none	0	n	6	-0.693147	1.8718
1251-727	2	5	1	Jan 2015 - Dec 2015	n	n	no	no	no	0	n	71	-0.693147	4.2697
1251-729	2	5	1	Jan 2015 - Dec 2015	n	n	no	no	no	1	n	14	0.405465	2.67415
1251-732	2	5	1	Jan 2015 - Dec 2015	n	n						41		3.72569
1251-742	2	5	1	Jan 2015 - Dec 2015	n	n	no	no			n	24		3.19867
1251-763	2	5	1	Jan 2015 - Dec 2015	n	n	none	no	no	10	n	13	2.35138	2.60269
1251-777	2	5	1	Jan 2015 - Dec 2015	n	n	no	no	no	13	n	4	2.60269	1.50408
1251-798	2	5	1	Jan 2015 - Dec 2015	n	n	none	none	none	0	n	13	-0.693147	2.60269
1252-178	2	5	2	Jan 2015 - Dec 2015	n	n	none	none	none	0	n	1	-0.693147	0.405465
1252-182	2	5	2	Jan 2015 - Dec 2015	n	n	none	none	none			12		2.52573
1252-187	2	5	2	Jan 2015 - Dec 2015	n	n	none	none	none	0	n	12	-0.693147	2.52573
1252-195	2	5	2	Jan 2015 - Dec 2015	n	n	none	none	none	0	n	67	-0.693147	4.21213
1252-213	2	5	2	Jan 2015 - Dec 2015	n	n	none	no		1	n	14	0.405465	2.67415
1252-218	2	5	2	Jan 2015 - Dec 2015	n	n	no					102		4.62986
1252-229	2	5	2	Jan 2015 - Dec 2015	n	n	none	none		7	n	5	2.0149	1.70475
1252-230	2	5	2	Jan 2015 - Dec 2015	n	n	none	no	no	2	n	2	0.916291	0.916291
1252-233	2	5	2	Jan 2015 - Dec 2015	n	n	none	no	no	7	n	34	2.0149	3.54096
1252-245	2	5	2	Jan 2015 - Dec 2015	n	n	no	no	no		n	55		4.01638
1252-270	2	5	2	Jan 2015 - Dec 2015	n	n	no	no	no	6	n	26	1.8718	3.27714
1252-273	2	5	2	Jan 2015 - Dec 2015	n	n	none	no	no	4	n	54	1.50408	3.9982
1252-275	2	5	2	Jan 2015 - Dec 2015	n	n	none	no	no	1	y	4	0.405465	1.50408
1252-282	2	5	2	Jan 2015 - Dec 2015	n	n	no	no	no	10	y	601	2.35138	6.39943
1252-301	2	5	2	Jan 2015 - Dec 2015	n	n	none	no				7		2.0149
1252-302	2	5	2	Jan 2015 - Dec 2015	n	n	none	none	none	0	n	61	-0.693147	4.11904
1252-489*	2	5	2	Jan 2015 - Dec 2015	n	n	none	no	no	4	n	51	1.50408	3.94158
1252-503	2	5	2	Jan 2015 - Dec 2015	n	n		no	no	1	n	224	0.405465	5.41388
1252-509	2	5	2	Jan 2015 - Dec 2015	n	n	none					21		3.06805
1252-516	2	5	2	Jan 2015 - Dec 2015	n	n	no	no	no	0	n	4	-0.693147	1.50408
1252-519	2	5	2	Jan 2015 - Dec 2015	n	n		no	no	8	n	159	2.14007	5.07204
1253-32	2	5	3	Jan 2015 - Dec 2015	n	n	no	no	no	8	n	241	2.14007	5.48687
1253-42	2	5	3	Jan 2015 - Dec 2015	n	n	no	no	no	9	n	4	2.25129	1.50408
1253-43	2	5	3	Jan 2015 - Dec 2015	n	n	none	none	none	0	n	181	-0.693147	5.20126
1253-45	2	5	3	Jan 2015 - Dec 2015	n	n	none	none	none	0	n	8	-0.693147	2.14007
1253-56	2	5	3	Jan 2015 - Dec 2015	n	n	none	none	none	0	n	78	-0.693147	4.3631
1253-63	2	5	3	Jan 2015 - Dec 2015	n	n	none	no	no	0	n	12	-0.693147	2.52573
1253-73	2	5	3	Jan 2015 - Dec 2015	n	n	no	no	none	0	n	157	-0.693147	5.05943
1253-83	2	5	3	Jan 2015 - Dec 2015	n	n	no	no	no	13	n	6	2.60269	1.8718
1253-94	2	5	3	Jan 2015 - Dec 2015	n	n	no	none	none	0	n	402	-0.693147	5.9977
1253-98	2	5	3	Jan 2015 - Dec 2015	n	n	none	none	none	0	n	2	-0.693147	0.916291
1253-321	2	5	3	Jan 2015 - Dec 2015	n	n	none	no	none	0	n	0	-0.693147	-0.693147
1253-336	2	5	3	Jan 2015 - Dec 2015	n	n	none	no	no	1	n	0	0.405465	-0.693147
1253-344	2	5	3	Jan 2015 - Dec 2015	n	n	no	no	no	8	n	14	2.14007	2.67415
1253-350*	2	5	3	Jan 2015 - Dec 2015	n	n	no	no	no	6	n	159	1.8718	5.07204
1253-360	2	5	3	Jan 2015 - Dec 2015	n	n	no	no	no	16	n	60	2.80336	4.10264
1254-1	2	5	4	Jan 2015 - Dec 2015	n	n	none	none	no	5	n	8	1.70475	2.14007
1254-3	2	5	4	Jan 2015 - Dec 2015	n	n	none	none	none	0	n	6	-0.693147	1.8718
1254-5	2	5	4	Jan 2015 - Dec 2015	n	n	none	none	none	0	n	0	-0.693147	-0.693147
1254-130	2	5	4	Jan 2015 - Dec 2015	n	n	no	no	no	5	n	15	1.70475	2.74084
1254-136*	2	5	4	Jan 2015 - Dec 2015	n	n	no	no	no	2	n	96	0.916291	4.56954
1254-141	2	5	4	Jan 2015 - Dec 2015	n	n	no	no	no	8	n	5	2.14007	1.70475
1254-151	2	5	4	Jan 2015 - Dec 2015	n	n	none	no	no	3	n	198	1.25276	5.29079
1254-157	2	5	4	Jan 2015 - Dec 2015	n	n	none	none	no	10	n	219	2.35138	5.39135
1254-380	2	5	4	Jan 2015 - Dec 2015	n	n	no	none	none	0	n	138	-0.693147	4.93087
1254-382	2	5	4	Jan 2015 - Dec 2015	n	n	none	no	no	8	n	10	2.14007	2.35138
1254-394	2	5	4	Jan 2015 - Dec 2015	n	n	no		no	4	n	121	1.50408	4.79991
1254-404	2	5	4	Jan 2015 - Dec 2015	n	n	none	none	none	0	n	103	-0.693147	4.63957
1254-408	2	5	4	Jan 2015 - Dec 2015	n	n	none	none	none	0	n	201	-0.693147	5.30579
1254-432	2	5	4	Jan 2015 - Dec 2015	n	n	no	no	no	4	n	215	1.50408	5.37296
1254-436	2	5	4	Jan 2015 - Dec 2015	n	n	none	no	no	2	n	88	0.916291	4.483
1254-454	2	5	4	Jan 2015 - Dec 2015	n	n	none		no	0	n	13	-0.693147	2.60269
1255-632	2	5	5	Jan 2015 - Dec 2015	n	n	none	no	no	0	n	26	-0.693147	3.27714
1255-634	2	5	5	Jan 2015 - Dec 2015	n	n	no		no	1	n	29	0.405465	3.38439
1255-685	2	5	5	Jan 2015 - Dec 2015	n	n	no		no	9	n	3	2.25129	1.25276
1255-721	2	5	5	Jan 2015 - Dec 2015	n	n	none	none	none	0	n	1	-0.693147	0.405465
1255-748	2	5	5	Jan 2015 - Dec 2015	n	n	no	none	none	2	n	76	0.916291	4.33729
1261-166	2	6	1	Jan 2015 - Dec 2015	n	n	none	none	none	0	n	0	-0.693147	-0.693147
1261-167	2	6	1	Jan 2015 - Dec 2015	n	n	no	no	no	9	n	104	2.25129	4.64919
1261-172	2	6	1	Jan 2015 - Dec 2015	n	n						306		5.72522
1261-173	2	6	1	Jan 2015 - Dec 2015	n	n	no	no	no	7	y	75	2.0149	4.32413
1261-190	2	6	1	Jan 2015 - Dec 2015	n	n	no	none				0		-0.693147
1261-191	2	6	1	Jan 2015 - Dec 2015	n	n	none	no	no	0	n	24	-0.693147	3.19867
1261-192	2	6	1	Jan 2015 - Dec 2015	n	n	none	none	none	0	n	1	-0.693147	0.405465
1261-198	2	6	1	Jan 2015 - Dec 2015	n	n	no	no	no	4	y	322	1.50408	5.7761
1261-201	2	6	1	Jan 2015 - Dec 2015	n	n	no					6		1.8718
1261-220	2	6	1	Jan 2015 - Dec 2015	n	n	none	no	no	3	n	0	1.25276	-0.693147
1262-3	2	6	2	Jan 2015 - Dec 2015	n	n	no	no	no	1	n	33	0.405465	3.51155
1262-4	2	6	2	Jan 2015 - Dec 2015	n	n	no	no	no	9	y	605	2.25129	6.40605
1262-5	2	6	2	Jan 2015 - Dec 2015	n	n	no	no	no	5	y	505	1.70475	6.22555
1262-7	2	6	2	Jan 2015 - Dec 2015	n	n	no	no	no	10	y	340	2.35138	5.83042
1262-14	2	6	2	Jan 2015 - Dec 2015	n	n	none	none	none	0	n	32	-0.693147	3.48124
1262-16	2	6	2	Jan 2015 - Dec 2015	n	n	none	no	no	0	n	66	-0.693147	4.1972
1262-17	2	6	2	Jan 2015 - Dec 2015	n	n	no	no	no	5	n	150	1.70475	5.01396
1262-22	2	6	2	Jan 2015 - Dec 2015	n	n		no	none	0	y	18	-0.693147	2.91777
1262-23	2	6	2	Jan 2015 - Dec 2015	n	n	no	none	no	14	n	27	2.67415	3.31419
1262-24	2	6	2	Jan 2015 - Dec 2015	n	n	none	none	none	0	n	6	-0.693147	1.8718
1262-27	2	6	2	Jan 2015 - Dec 2015	n	n	none	none	none	0	n	43	-0.693147	3.77276
1262-30	2	6	2	Jan 2015 - Dec 2015	n	n	no	no	no	2	n	9	0.916291	2.25129
1262-38	2	6	2	Jan 2015 - Dec 2015	n	n	none	none	none	0	n	12	-0.693147	2.52573
1262-44	2	6	2	Jan 2015 - Dec 2015	n	n	none			7	n	19	2.0149	2.97041
1262-47	2	6	2	Jan 2015 - Dec 2015	n	n	no	no		6	y	21	1.8718	3.06805
1262-52	2	6	2	Jan 2015 - Dec 2015	n	n	none	none				64		4.16667
1262-56	2	6	2	Jan 2015 - Dec 2015	n	n	no	no	no	6	n	51	1.8718	3.94158
1262-57	2	6	2	Jan 2015 - Dec 2015	n	n	no	no	no	8	n	627	2.14007	6.44174
1262-62	2	6	2	Jan 2015 - Dec 2015	n	n	no	no	no	6	n	24	1.8718	3.19867
1262-70	2	6	2	Jan 2015 - Dec 2015	n	n	none	no	none	0	n	12	-0.693147	2.52573
1262-74	2	6	2	Jan 2015 - Dec 2015	n	n	none	none	none	0		8	-0.693147	2.14007
1262-77	2	6	2	Jan 2015 - Dec 2015	n	n	no	none	none	2	n	1	0.916291	0.405465
1262-82	2	6	2	Jan 2015 - Dec 2015	n	n		no	none		n	7		2.0149
1262-84	2	6	2	Jan 2015 - Dec 2015	n	n	none	no	no	6	n	21	1.8718	3.06805
1262-85	2	6	2	Jan 2015 - Dec 2015	n	n	no	no	no	2	n	6	0.916291	1.8718
1262-87	2	6	2	Jan 2015 - Dec 2015	n	n	none	no	no	0	y	170	-0.693147	5.13874
1262-89	2	6	2	Jan 2015 - Dec 2015	n	n	no	no	no	7	n	59	2.0149	4.08598
1262-94	2	6	2	Jan 2015 - Dec 2015	n	n	no	no	no	0	n	120	-0.693147	4.79165
1262-100	2	6	2	Jan 2015 - Dec 2015	n	n	none	no	no	8	n	181	2.14007	5.20126
1262-106	2	6	2	Jan 2015 - Dec 2015	n	n	none	no	no	0	n	37	-0.693147	3.62434
1262-110	2	6	2	Jan 2015 - Dec 2015	n	n	no	none	none	0	n	243	-0.693147	5.49512
1262-118	2	6	2	Jan 2015 - Dec 2015	n	n	no	no	no	10	n		2.35138
1262-124	2	6	2	Jan 2015 - Dec 2015	n	n		none				557		6.32346
1262-126	2	6	2	Jan 2015 - Dec 2015	n	n	no	no				489		6.19338
1262-130	2	6	2	Jan 2015 - Dec 2015	n	n	no	no	no	30	y	29	3.41773	3.38439
1262-145	2	6	2	Jan 2015 - Dec 2015	n	n		no
1262-205	2	6	2	Jan 2015 - Dec 2015	n	n	no	no				415		6.02948
1262-206	2	6	2	Jan 2015 - Dec 2015	n	n	no	no		10	y	422	2.35138	6.04619
1262-209	2	6	2	Jan 2015 - Dec 2015	n	n	no	no	no	10	y	9	2.35138	2.25129
1262-216	2	6	2	Jan 2015 - Dec 2015	n	n	no	no	no	12	n	14	2.52573	2.67415
1262-219	2	6	2	Jan 2015 - Dec 2015	n	n		no	no	12	y	151	2.52573	5.02059
1262-222	2	6	2	Jan 2015 - Dec 2015	n	n	none	no	no	20	y	112	3.02042	4.72295
1262-226	2	6	2	Jan 2015 - Dec 2015	n	n	no	none				362		5.89302
1262-229	2	6	2	Jan 2015 - Dec 2015	n	n		no	no	15	y	210	2.74084	5.34949
1262-231	2	6	2	Jan 2015 - Dec 2015	n	n		no	no	49	y	343	3.90197	5.83919
1262-233	2	6	2	Jan 2015 - Dec 2015	n	n	none	none	no			257		5.55102
1262-265	2	6	2	Jan 2015 - Dec 2015	n	n	none					138		4.93087
1262-266	2	6	2	Jan 2015 - Dec 2015	n	n		none	none	2	n	9	0.916291	2.25129
1262-267	2	6	2	Jan 2015 - Dec 2015	n	n		no	no	0	n	44	-0.693147	3.79549
1262-268	2	6	2	Jan 2015 - Dec 2015	n	n	no	no	no	18	y	1007	2.91777	6.91523
1262-269	2	6	2	Jan 2015 - Dec 2015	n	n	none	no				7		2.0149
1262-270	2	6	2	Jan 2015 - Dec 2015	n	n	none	no	no	3	y	179	1.25276	5.19018
1263-135	2	6	3	Jan 2015 - Dec 2015	n	n	none	none	none	1	y		0.405465
1263-138	2	6	3	Jan 2015 - Dec 2015	n	n	no	no				695		6.54463
1263-141	2	6	3	Jan 2015 - Dec 2015	n	n	no	no	no	16	y		2.80336
1263-148	2	6	3	Jan 2015 - Dec 2015	n	n	no	no	no	6	n	224	1.8718	5.41388
1263-151	2	6	3	Jan 2015 - Dec 2015	n	n	no		no	6	n	967	1.8718	6.87472
1263-153	2	6	3	Jan 2015 - Dec 2015	n	n	no	no	no	0	y		-0.693147
1263-157	2	6	3	Jan 2015 - Dec 2015	n	n	no	no				354		5.87071
1263-160	2	6	3	Jan 2015 - Dec 2015	n	n	none	no	no	4	y	586	1.50408	6.37417
1271-160	2	7	1	Jan 2015 - Dec 2015	y	y	yes	yes	yes	3	n	81	1.25276	4.4006
1271-207	2	7	1	Jan 2015 - Dec 2015	y	y	no	yes	none	0	n	21	-0.693147	3.06805
1271-222	2	7	1	Jan 2015 - Dec 2015	y	y	none	none	none	0	n	1	-0.693147	0.405465
1271-252	2	7	1	Jan 2015 - Dec 2015	y	y	none	none	yes	5	n	90	1.70475	4.50535
1271-363	2	7	1	Jan 2015 - Dec 2015	y	y	none	none	none	18	n	25	2.91777	3.23868
1271-380	2	7	1	Jan 2015 - Dec 2015	y	y	yes	yes	yes	8	n	19	2.14007	2.97041
1271-382	2	7	1	Jan 2015 - Dec 2015	y	y	no	yes	no	19	n	356	2.97041	5.87633
1271-401	2	7	1	Jan 2015 - Dec 2015	y	y	none	none	none	0	n	12	-0.693147	2.52573
1271-405	2	7	1	Jan 2015 - Dec 2015	y	y	none	none	none	0	n	35	-0.693147	3.56953
1271-408	2	7	1	Jan 2015 - Dec 2015	y	y	yes	none	none	0	n	19	-0.693147	2.97041
1271-437	2	7	1	Jan 2015 - Dec 2015	y	y	yes	none	none		n	12		2.52573
1271-465	2	7	1	Jan 2015 - Dec 2015	y	y	none	none	yes	2	n	17	0.916291	2.8622
1272-616	2	7	2	Jan 2015 - Dec 2015	y	y	none	none	no	2	n	7	0.916291	2.0149
1272-624	2	7	2	Jan 2015 - Dec 2015	y	y	no	no	no	15	n	209	2.74084	5.34472
1272-627	2	7	2	Jan 2015 - Dec 2015	y	y	none	yes	yes	8	n	146	2.14007	4.98703
1272-628	2	7	2	Jan 2015 - Dec 2015	y	y	none	no	no	2	n	171	0.916291	5.14458
1272-629	2	7	2	Jan 2015 - Dec 2015	y	y	yes	yes	yes	5	n	22	1.70475	3.11352
1272-632	2	7	2	Jan 2015 - Dec 2015	y	y	yes	none	none	0	n	19	-0.693147	2.97041
1272-633	2	7	2	Jan 2015 - Dec 2015	y	y	yes	none	none	0	n	10	-0.693147	2.35138
1272-660	2	7	2	Jan 2015 - Dec 2015	y	y	none	none	none	0	n	8	-0.693147	2.14007
1272-677	2	7	2	Jan 2015 - Dec 2015	y	y	yes	yes	yes	17	n	79	2.8622	4.37576
1272-678	2	7	2	Jan 2015 - Dec 2015	y	y	no	yes	none	1	n	3	0.405465	1.25276
1272-702	2	7	2	Jan 2015 - Dec 2015	y	y	none	none	none	0	n	0	-0.693147	-0.693147
1272-711	2	7	2	Jan 2015 - Dec 2015	y	y	yes	yes	yes	3	n	47	1.25276	3.86073
1272-724	2	7	2	Jan 2015 - Dec 2015	y	y	yes	yes	yes	0	n	67	-0.693147	4.21213
1272-731	2	7	2	Jan 2015 - Dec 2015	y	y	no					10		2.35138
1272-734	2	7	2	Jan 2015 - Dec 2015	y	y	none	none	none	0	n	56	-0.693147	4.03424
1272-737	2	7	2	Jan 2015 - Dec 2015	y	y	none	none	no			9		2.25129
1272-744	2	7	2	Jan 2015 - Dec 2015	y	y	no	yes	no	0	n	3	-0.693147	1.25276
1273-19	2	7	3	Jan 2015 - Dec 2015	y	y	none	none	none	0	n	2	-0.693147	0.916291
1273-23	2	7	3	Jan 2015 - Dec 2015	y	y	none	none	none	0	n	35	-0.693147	3.56953
1273-25	2	7	3	Jan 2015 - Dec 2015	y	y	yes	none	none	0	n	14	-0.693147	2.67415
1273-57	2	7	3	Jan 2015 - Dec 2015	y	y	none	none	yes	3	n	344	1.25276	5.84209
1273-77	2	7	3	Jan 2015 - Dec 2015	y	y	none	none	none	0	n	125	-0.693147	4.83231
1273-82	2	7	3	Jan 2015 - Dec 2015	y	y	none	none	none	0	n	187	-0.693147	5.23378
1273-86	2	7	3	Jan 2015 - Dec 2015	y	y	yes	yes	none	0	n	62	-0.693147	4.13517
1273-87	2	7	3	Jan 2015 - Dec 2015	y	y	no	yes	yes	0	n	55	-0.693147	4.01638
1273-98	2	7	3	Jan 2015 - Dec 2015	y	y	none	none	none	0	n	0	-0.693147	-0.693147
1273-113	2	7	3	Jan 2015 - Dec 2015	y	y	yes	none	none	0	n	3	-0.693147	1.25276
1273-135	2	7	3	Jan 2015 - Dec 2015	y	y	none	none	none	0	n	44	-0.693147	3.79549
1273-172	2	7	3	Jan 2015 - Dec 2015	y	y	yes	yes	yes	5	n	22	1.70475	3.11352
1273-173	2	7	3	Jan 2015 - Dec 2015	y	y	yes	yes	no	21	n	12	3.06805	2.52573
1273-174	2	7	3	Jan 2015 - Dec 2015	y	y	none	none	no		n	20		3.02042
1273-287	2	7	3	Jan 2015 - Dec 2015	y	y	none	none				202		5.31074
1273-295	2	7	3	Jan 2015 - Dec 2015	y	y	none	none	none	0	n	0	-0.693147	-0.693147
1273-310	2	7	3	Jan 2015 - Dec 2015	y	y	none	none	none	0	n	1	-0.693147	0.405465
1273-314	2	7	3	Jan 2015 - Dec 2015	y	y	yes	yes	yes	10	n	9	2.35138	2.25129
1273-321	2	7	3	Jan 2015 - Dec 2015	y	y	none	none				2		0.916291
1273-324	2	7	3	Jan 2015 - Dec 2015	y	y	none	none	none	0	n	0	-0.693147	-0.693147
1273-325	2	7	3	Jan 2015 - Dec 2015	y	y	none	none				0		-0.693147
1273-326	2	7	3	Jan 2015 - Dec 2015	y	y	none	none	none	0	n	1	-0.693147	0.405465
1273-345	2	7	3	Jan 2015 - Dec 2015	y	y	none	none	yes	8	n	5	2.14007	1.70475
1273-347	2	7	3	Jan 2015 - Dec 2015	y	y	none	none	none	0	n	13	-0.693147	2.60269
1273-352	2	7	3	Jan 2015 - Dec 2015	y	y	none	none	yes	8	n	162	2.14007	5.09068
1274-470A	2	7	4	Jan 2015 - Dec 2015	y	y	none	none	none	0	n		-0.693147
1274-470B	2	7	4	Jan 2015 - Dec 2015	y	y			yes			4		1.50408
1274-485	2	7	4	Jan 2015 - Dec 2015	y	y	no	no	yes	9	y	10	2.25129	2.35138
1274-487	2	7	4	Jan 2015 - Dec 2015	y	y	no	no	yes	12	y	260	2.52573	5.5626
1274-492	2	7	4	Jan 2015 - Dec 2015	y	y	no	yes	no	31	y	289	3.44999	5.66816
1274-494	2	7	4	Jan 2015 - Dec 2015	y	y	none	none	none	0	y	5	-0.693147	1.70475
1274-497	2	7	4	Jan 2015 - Dec 2015	y	y	none					11		2.44235
1274-506	2	7	4	Jan 2015 - Dec 2015	y	y	none	none	none	3	n	117	1.25276	4.76644
1274-511	2	7	4	Jan 2015 - Dec 2015	y	y	yes					0		-0.693147
1274-529*	2	7	4	Jan 2015 - Dec 2015	y	y	none	none	none	0	n	1	-0.693147	0.405465
1274-549	2	7	4	Jan 2015 - Dec 2015	y	y	no	no	no	2	y	4	0.916291	1.50408
1274-564	2	7	4	Jan 2015 - Dec 2015	y	y	none	none	yes	0	n	539	-0.693147	6.29064
1274-573	2	7	4	Jan 2015 - Dec 2015	y	y	none	none	none	0	n	4	-0.693147	1.50408
1274-577	2	7	4	Jan 2015 - Dec 2015	y	y	none	none	no	2	n	24	0.916291	3.19867
1274-585	2	7	4	Jan 2015 - Dec 2015	y	y	yes	no				640		6.46225
1274-597	2	7	4	Jan 2015 - Dec 2015	y	y	no	no	no			26		3.27714
1281-226	2	8	1	Jan 2015 - Dec 2015	y	y	none	no	none	2	n	38	0.916291	3.65066
1281-248	2	8	1	Jan 2015 - Dec 2015	y	y	none	none	none	0	n	4	-0.693147	1.50408
1281-259	2	8	1	Jan 2015 - Dec 2015	y	y	none	none	none	0	n	10	-0.693147	2.35138
1281-262	2	8	1	Jan 2015 - Dec 2015	y	y	yes	no	no	12	n	115	2.52573	4.74927
1281-284	2	8	1	Jan 2015 - Dec 2015	y	y	yes	no	no	2	n	48	0.916291	3.88156
1281-309	2	8	1	Jan 2015 - Dec 2015	y	y	none	none	none	1	n	3	0.405465	1.25276
1281-322	2	8	1	Jan 2015 - Dec 2015	y	y	none	none	none	0	n	60	-0.693147	4.10264
1281-339	2	8	1	Jan 2015 - Dec 2015	y	y	none	yes	no	0	n	12	-0.693147	2.52573
1281-358	2	8	1	Jan 2015 - Dec 2015	y	y	none	none	none	0	n	1	-0.693147	0.405465
1281-384	2	8	1	Jan 2015 - Dec 2015	y	y	none	none	none	0	n	3	-0.693147	1.25276
1281-387	2	8	1	Jan 2015 - Dec 2015	y	y	none	no	no	15	n	64	2.74084	4.16667
1281-449	2	8	1	Jan 2015 - Dec 2015	y	y	no	no	no	2	n	44	0.916291	3.79549
1282-397	2	8	2	Jan 2015 - Dec 2015	y	y	none	none	none	0	n	6	-0.693147	1.8718
1282-419	2	8	2	Jan 2015 - Dec 2015	y	y	no	no	no	8	n	14	2.14007	2.67415
1282-456	2	8	2	Jan 2015 - Dec 2015	y	y	none	no	no	2	n	17	0.916291	2.8622
1282-496	2	8	2	Jan 2015 - Dec 2015	y	y	none	none	none	0	n	3	-0.693147	1.25276
1282-504	2	8	2	Jan 2015 - Dec 2015	y	y	no	none	none	0	n	29	-0.693147	3.38439
1282-516	2	8	2	Jan 2015 - Dec 2015	y	y	none	none	none	0	n	3	-0.693147	1.25276
1282-548	2	8	2	Jan 2015 - Dec 2015	y	y	none	none	no	3	n	2	1.25276	0.916291
1282-553	2	8	2	Jan 2015 - Dec 2015	y	y	none	none	none	0	n	131	-0.693147	4.87901
1282-554	2	8	2	Jan 2015 - Dec 2015	y	y	no	none	none	0	n	19	-0.693147	2.97041
1282-561	2	8	2	Jan 2015 - Dec 2015	y	y	none	none	none	0	n	3	-0.693147	1.25276
1282-570	2	8	2	Jan 2015 - Dec 2015	y	y	none	no	no	6	n	1	1.8718	0.405465
1282-575	2	8	2	Jan 2015 - Dec 2015	y	y						45		3.81771
1282-582	2	8	2	Jan 2015 - Dec 2015	y	y	none	none	no	2	n	41	0.916291	3.72569
1282-680*	2	8	2	Jan 2015 - Dec 2015	y	y	none	none	none	0	n	21	-0.693147	3.06805
1282-688	2	8	2	Jan 2015 - Dec 2015	y	y	yes	yes	yes	24	n	68	3.19867	4.22683
1283-606	2	8	3	Jan 2015 - Dec 2015	y	y	yes	yes	yes	15	n	87	2.74084	4.47164
1283-622	2	8	3	Jan 2015 - Dec 2015	y	y	none	yes	no	7	n	550	2.0149	6.31083
1283-638	2	8	3	Jan 2015 - Dec 2015	y	y	none	none	none	0	n	401	-0.693147	5.99521
1283-646	2	8	3	Jan 2015 - Dec 2015	y	y	none	yes	yes	8	n	305	2.14007	5.72195
1283-654	2	8	3	Jan 2015 - Dec 2015	y	y	none	none	none	8	n	324	2.14007	5.78229
1283-661	2	8	3	Jan 2015 - Dec 2015	y	y	none	none	none			4		1.50408
1283-671	2	8	3	Jan 2015 - Dec 2015	y	y	none	none				97		4.57985
1283-717	2	8	3	Jan 2015 - Dec 2015	y	y	yes	yes	yes	8	n	672	2.14007	6.511
1283-748	2	8	3	Jan 2015 - Dec 2015	y	y	none	no	no	2	n	0	0.916291	-0.693147
1283-756	2	8	3	Jan 2015 - Dec 2015	y	y	none	none				47		3.86073
1283-757	2	8	3	Jan 2015 - Dec 2015	y	y	none	yes	yes	5	n	187	1.70475	5.23378
1283-769	2	8	3	Jan 2015 - Dec 2015	y	y	none	no	no			50		3.92197
1284-13	2	8	4	Jan 2015 - Dec 2015	y	y	none	no	no	1	n	23	0.405465	3.157
1284-77	2	8	4	Jan 2015 - Dec 2015	y	y	none	no	no	0	n	12	-0.693147	2.52573
1284-85	2	8	4	Jan 2015 - Dec 2015	y	y		none	no	0	n	1	-0.693147	0.405465
1284-101	2	8	4	Jan 2015 - Dec 2015	y	y	yes	no	none			12		2.52573
1284-109	2	8	4	Jan 2015 - Dec 2015	y	y	none	none	none	0	n	1	-0.693147	0.405465
1284-136	2	8	4	Jan 2015 - Dec 2015	y	y	none	none	none	0	n	7	-0.693147	2.0149
1284-140	2	8	4	Jan 2015 - Dec 2015	y	y	none	none	none			3		1.25276
1284-153	2	8	4	Jan 2015 - Dec 2015	y	y	no	no	no	2	n		0.916291
1284-209	2	8	4	Jan 2015 - Dec 2015	y	y	yes	none	none	0	n	15	-0.693147	2.74084
1285-2	2	8	5	Jan 2015 - Dec 2015	y	y	none	none	none	0	n	16	-0.693147	2.80336
1285-39	2	8	5	Jan 2015 - Dec 2015	y	y	yes	none				60		4.10264
1285-52	2	8	5	Jan 2015 - Dec 2015	y	y	yes	yes	yes	0	n	10	-0.693147	2.35138
1285-162	2	8	5	Jan 2015 - Dec 2015	y	y	none	none	none	0	n	96	-0.693147	4.56954
1285-216	2	8	5	Jan 2015 - Dec 2015	y	y	none	none	none	0	n	4	-0.693147	1.50408
1285-221	2	8	5	Jan 2015 - Dec 2015	y	y	none	none	none	0	n	261	-0.693147	5.56643
1286-796	2	8	6	Jan 2015 - Dec 2015	y	y	no	none	no	2	n	54	0.916291	3.9982
1286-801	2	8	6	Jan 2015 - Dec 2015	y	y	no	no	no	4	n	49	1.50408	3.90197
1286-817	2	8	6	Jan 2015 - Dec 2015	y	y	none	no	yes	5	n	69	1.70475	4.24133
1286-831	2	8	6	Jan 2015 - Dec 2015	y	y	no	no	no	8	n	1	2.14007	0.405465
1286-856	2	8	6	Jan 2015 - Dec 2015	y	y	yes	no	no	7	y	6	2.0149	1.8718
1286-870	2	8	6	Jan 2015 - Dec 2015	y	y	none	none	none	0	n	63	-0.693147	4.15104
1286-874	2	8	6	Jan 2015 - Dec 2015	y	y						3		1.25276
1286-877	2	8	6	Jan 2015 - Dec 2015	y	y	none	no	none	0	n	1	-0.693147	0.405465
1286-901	2	8	6	Jan 2015 - Dec 2015	y	y	none	none	none	0	y	2	-0.693147	0.916291
1286-908	2	8	6	Jan 2015 - Dec 2015	y	y	no					1		0.405465
1286-917	2	8	6	Jan 2015 - Dec 2015	y	y	yes	none				108		4.68675
1286-932	2	8	6	Jan 2015 - Dec 2015	y	y	yes	yes	yes	35	y	983	3.56953	6.89112
1286-934	2	8	6	Jan 2015 - Dec 2015	y	y	no	no	yes	5	y	416	1.70475	6.03189
1286-941	2	8	6	Jan 2015 - Dec 2015	y	y	no	no	yes	1	n	102	0.405465	4.62986
1286-952	2	8	6	Jan 2015 - Dec 2015	y	y	yes	yes	yes	4	y	202	1.50408	5.31074
1251-558	2	5	1	Jan 2016 - Dec 2016	n	y	no	no	yes	1	n	0	0.405465	-0.693147
1251-575	2	5	1	Jan 2016 - Dec 2016	n	y	no	yes	no	3	n	34	1.25276	3.54096
1251-598	2	5	1	Jan 2016 - Dec 2016	n	y	no	yes	yes	0	n	0	-0.693147	-0.693147
1251-658	2	5	1	Jan 2016 - Dec 2016	n	y	no	no	no	10	n	313	2.35138	5.7478
1251-674	2	5	1	Jan 2016 - Dec 2016	n	y	none	none	none	1	n	40	0.405465	3.7013
1251-678	2	5	1	Jan 2016 - Dec 2016	n	y	none	no	no	2	n	12	0.916291	2.52573
1251-713	2	5	1	Jan 2016 - Dec 2016	n	y	none	none	none	0	n	6	-0.693147	1.8718
1251-727	2	5	1	Jan 2016 - Dec 2016	n	y	none	none	no	5	n	80	1.70475	4.38826
1251-729	2	5	1	Jan 2016 - Dec 2016	n	y	no	yes	yes	3	n	18	1.25276	2.91777
1251-732	2	5	1	Jan 2016 - Dec 2016	n	y
1251-742	2	5	1	Jan 2016 - Dec 2016	n	y				0	n	12	-0.693147	2.52573
1251-763	2	5	1	Jan 2016 - Dec 2016	n	y	no	no	no	0	n	11	-0.693147	2.44235
1251-777	2	5	1	Jan 2016 - Dec 2016	n	y	yes	yes	no	1	n	1	0.405465	0.405465
1251-798	2	5	1	Jan 2016 - Dec 2016	n	y	none	none	none	0	n	12	-0.693147	2.52573
1252-178	2	5	2	Jan 2016 - Dec 2016	n	y	none	none	none	0	n	4	-0.693147	1.50408
1252-182	2	5	2	Jan 2016 - Dec 2016	n	y
1252-187	2	5	2	Jan 2016 - Dec 2016	n	y	none	none	none	0	n	13	-0.693147	2.60269
1252-195	2	5	2	Jan 2016 - Dec 2016	n	y	none	none	none	0	n	81	-0.693147	4.4006
1252-213	2	5	2	Jan 2016 - Dec 2016	n	y	yes	yes	yes	0	n	24	-0.693147	3.19867
1252-218	2	5	2	Jan 2016 - Dec 2016	n	y				0			-0.693147
1252-229	2	5	2	Jan 2016 - Dec 2016	n	y	yes	yes	no	0	n	5	-0.693147	1.70475
1252-230	2	5	2	Jan 2016 - Dec 2016	n	y	yes	yes	yes	2	n	8	0.916291	2.14007
1252-233	2	5	2	Jan 2016 - Dec 2016	n	y	yes	yes	no	1	n	45	0.405465	3.81771
1252-245	2	5	2	Jan 2016 - Dec 2016	n	y		no	no	4	n	57	1.50408	4.05178
1252-270	2	5	2	Jan 2016 - Dec 2016	n	y	yes	yes	no	3	n	5	1.25276	1.70475
1252-273	2	5	2	Jan 2016 - Dec 2016	n	y	no	yes	yes	1	n	12	0.405465	2.52573
1252-275	2	5	2	Jan 2016 - Dec 2016	n	y	yes	yes	yes	1	y	30	0.405465	3.41773
1252-282	2	5	2	Jan 2016 - Dec 2016	n	y	yes	yes	yes	8	y	903	2.14007	6.80628
1252-301	2	5	2	Jan 2016 - Dec 2016	n	y
1252-302	2	5	2	Jan 2016 - Dec 2016	n	y	none	no	none	0	n	50	-0.693147	3.92197
1252-489*	2	5	2	Jan 2016 - Dec 2016	n	y	yes	yes	yes	3	n	17	1.25276	2.8622
1252-503	2	5	2	Jan 2016 - Dec 2016	n	y	yes	yes	yes	3	n	3	1.25276	1.25276
1252-509	2	5	2	Jan 2016 - Dec 2016	n	y
1252-516	2	5	2	Jan 2016 - Dec 2016	n	y	none	none	none	0	n	2	-0.693147	0.916291
1252-519	2	5	2	Jan 2016 - Dec 2016	n	y	yes	yes	yes	11	n	0	2.44235	-0.693147
1253-32	2	5	3	Jan 2016 - Dec 2016	n	y	yes	yes	yes	3	n	264	1.25276	5.57784
1253-42	2	5	3	Jan 2016 - Dec 2016	n	y	no	yes	yes	5	n	0	1.70475	-0.693147
1253-43	2	5	3	Jan 2016 - Dec 2016	n	y	none	yes	yes	0	n	154	-0.693147	5.04019
1253-45	2	5	3	Jan 2016 - Dec 2016	n	y	none	none	none	0	n	39	-0.693147	3.6763
1253-56	2	5	3	Jan 2016 - Dec 2016	n	y	none	none	none	0	n	43	-0.693147	3.77276
1253-63	2	5	3	Jan 2016 - Dec 2016	n	y	none	yes	yes	1	n	16	0.405465	2.80336
1253-73	2	5	3	Jan 2016 - Dec 2016	n	y	none	yes	yes	2	n	123	0.916291	4.81624
1253-83	2	5	3	Jan 2016 - Dec 2016	n	y	yes	yes	yes	8	n	3	2.14007	1.25276
1253-94	2	5	3	Jan 2016 - Dec 2016	n	y	none	yes	yes	0	n	0	-0.693147	-0.693147
1253-98	2	5	3	Jan 2016 - Dec 2016	n	y	none	none	none	0	n	0	-0.693147	-0.693147
1253-321	2	5	3	Jan 2016 - Dec 2016	n	y	none	none	none	0	n	3	-0.693147	1.25276
1253-336	2	5	3	Jan 2016 - Dec 2016	n	y	yes	yes	yes	1	n	0	0.405465	-0.693147
1253-344	2	5	3	Jan 2016 - Dec 2016	n	y	yes	yes	yes	10	n	13	2.35138	2.60269
1253-350*	2	5	3	Jan 2016 - Dec 2016	n	y	no	yes	yes	0	n	88	-0.693147	4.483
1253-360	2	5	3	Jan 2016 - Dec 2016	n	y	no	yes	yes	6	n	9	1.8718	2.25129
1254-1	2	5	4	Jan 2016 - Dec 2016	n	y	yes	yes	yes	0	n	22	-0.693147	3.11352
1254-3	2	5	4	Jan 2016 - Dec 2016	n	y	none	yes	none	0	n	6	-0.693147	1.8718
1254-5	2	5	4	Jan 2016 - Dec 2016	n	y	none	none	yes	0	n	2	-0.693147	0.916291
1254-130	2	5	4	Jan 2016 - Dec 2016	n	y	no	yes	yes	5	n	101	1.70475	4.62006
1254-136*	2	5	4	Jan 2016 - Dec 2016	n	y	no	yes	yes	5	n	135	1.70475	4.90897
1254-141	2	5	4	Jan 2016 - Dec 2016	n	y	yes	yes	yes	1	n	0	0.405465	-0.693147
1254-151	2	5	4	Jan 2016 - Dec 2016	n	y	yes	yes	yes	0	n	189	-0.693147	5.24439
1254-157	2	5	4	Jan 2016 - Dec 2016	n	y	no	yes	yes	3	n	309	1.25276	5.73496
1254-380	2	5	4	Jan 2016 - Dec 2016	n	y	none	none	none	0	n	54	-0.693147	3.9982
1254-382	2	5	4	Jan 2016 - Dec 2016	n	y	yes	yes	yes	2	n	6	0.916291	1.8718
1254-394	2	5	4	Jan 2016 - Dec 2016	n	y	yes	yes	yes	4	n	151	1.50408	5.02059
1254-404	2	5	4	Jan 2016 - Dec 2016	n	y	none	none	yes	0	n	9	-0.693147	2.25129
1254-408	2	5	4	Jan 2016 - Dec 2016	n	y	none	yes	yes	1	n	579	0.405465	6.36217
1254-432	2	5	4	Jan 2016 - Dec 2016	n	y	yes	yes	yes	1	n	208	0.405465	5.33994
1254-436	2	5	4	Jan 2016 - Dec 2016	n	y	no				n	61		4.11904
1254-454	2	5	4	Jan 2016 - Dec 2016	n	y	none	yes	yes	3	n	119	1.25276	4.78332
1255-632	2	5	5	Jan 2016 - Dec 2016	n	y	none	none	none	0	n	0	-0.693147	-0.693147
1255-634	2	5	5	Jan 2016 - Dec 2016	n	y	no	yes	no	4	n	51	1.50408	3.94158
1255-685	2	5	5	Jan 2016 - Dec 2016	n	y	yes	yes	no	1	n	5	0.405465	1.70475
1255-721	2	5	5	Jan 2016 - Dec 2016	n	y	none	none	none	0	n	0	-0.693147	-0.693147
1255-748	2	5	5	Jan 2016 - Dec 2016	n	y	yes	yes	none	2	n	206	0.916291	5.3303
1261-166	2	6	1	Jan 2016 - Dec 2016	n	y	none	no	no	4	n	0	1.50408	-0.693147
1261-167	2	6	1	Jan 2016 - Dec 2016	n	y	yes	no	no	4	n	2	1.50408	0.916291
1261-172	2	6	1	Jan 2016 - Dec 2016	n	y
1261-173	2	6	1	Jan 2016 - Dec 2016	n	y	no	no			y	0		-0.693147
1261-190	2	6	1	Jan 2016 - Dec 2016	n	y
1261-191	2	6	1	Jan 2016 - Dec 2016	n	y	none	none	none	0	n	0	-0.693147	-0.693147
1261-192	2	6	1	Jan 2016 - Dec 2016	n	y	none	no			n	0		-0.693147
1261-198	2	6	1	Jan 2016 - Dec 2016	n	y	no	no			y	6		1.8718
1261-201	2	6	1	Jan 2016 - Dec 2016	n	y
1261-220	2	6	1	Jan 2016 - Dec 2016	n	y	no	none	none	0	n	0	-0.693147	-0.693147
1262-3	2	6	2	Jan 2016 - Dec 2016	n	y	no	no	no	3	n	68	1.25276	4.22683
1262-4	2	6	2	Jan 2016 - Dec 2016	n	y	yes	no	no	2	y	721	0.916291	6.58133
1262-5	2	6	2	Jan 2016 - Dec 2016	n	y	no	no	no	7	y	3	2.0149	1.25276
1262-7	2	6	2	Jan 2016 - Dec 2016	n	y	yes	no	no	14	y	601	2.67415	6.39943
1262-14	2	6	2	Jan 2016 - Dec 2016	n	y	none	none	none	1	n	98	0.405465	4.59006
1262-16	2	6	2	Jan 2016 - Dec 2016	n	y	none	none	none	0	n	56	-0.693147	4.03424
1262-17	2	6	2	Jan 2016 - Dec 2016	n	y	yes	none	no	11	n	139	2.44235	4.93806
1262-22	2	6	2	Jan 2016 - Dec 2016	n	y	none	none	no	0	y	3	-0.693147	1.25276
1262-23	2	6	2	Jan 2016 - Dec 2016	n	y	yes	yes	no	5	n	75	1.70475	4.32413
1262-24	2	6	2	Jan 2016 - Dec 2016	n	y	none	no	no	0	n	6	-0.693147	1.8718
1262-27	2	6	2	Jan 2016 - Dec 2016	n	y	none				n	0		-0.693147
1262-30	2	6	2	Jan 2016 - Dec 2016	n	y	no	yes	no	1	n	7	0.405465	2.0149
1262-38	2	6	2	Jan 2016 - Dec 2016	n	y	none	none	none	0	n	15	-0.693147	2.74084
1262-44	2	6	2	Jan 2016 - Dec 2016	n	y	yes	yes	yes	34	n	48	3.54096	3.88156
1262-47	2	6	2	Jan 2016 - Dec 2016	n	y	yes	no	yes		y
1262-52	2	6	2	Jan 2016 - Dec 2016	n	y						3		1.25276
1262-56	2	6	2	Jan 2016 - Dec 2016	n	y	yes	yes	no	16	n	23	2.80336	3.157
1262-57	2	6	2	Jan 2016 - Dec 2016	n	y	yes	yes	no	12	n	589	2.52573	6.37927
1262-62	2	6	2	Jan 2016 - Dec 2016	n	y	yes	yes	yes	12	n	55	2.52573	4.01638
1262-70	2	6	2	Jan 2016 - Dec 2016	n	y	no	no	yes	2	n	4	0.916291	1.50408
1262-74	2	6	2	Jan 2016 - Dec 2016	n	y	no					3		1.25276
1262-77	2	6	2	Jan 2016 - Dec 2016	n	y	no	no	none	0	n	106	-0.693147	4.66814
1262-82	2	6	2	Jan 2016 - Dec 2016	n	y			none		n	12		2.52573
1262-84	2	6	2	Jan 2016 - Dec 2016	n	y	no	no	no		n	21		3.06805
1262-85	2	6	2	Jan 2016 - Dec 2016	n	y	no	yes	none	1	n	48	0.405465	3.88156
1262-87	2	6	2	Jan 2016 - Dec 2016	n	y	none	no	none	0	y	9	-0.693147	2.25129
1262-89	2	6	2	Jan 2016 - Dec 2016	n	y	no	yes	no	10	n	38	2.35138	3.65066
1262-94	2	6	2	Jan 2016 - Dec 2016	n	y	none	no	yes	10	n	32	2.35138	3.48124
1262-100	2	6	2	Jan 2016 - Dec 2016	n	y	yes	yes	yes	7	n	24	2.0149	3.19867
1262-106	2	6	2	Jan 2016 - Dec 2016	n	y	none	yes	yes		n	23		3.157
1262-110	2	6	2	Jan 2016 - Dec 2016	n	y	none	none	none	0	n	166	-0.693147	5.115
1262-118	2	6	2	Jan 2016 - Dec 2016	n	y	yes	yes	none	6	n	131	1.8718	4.87901
1262-124	2	6	2	Jan 2016 - Dec 2016	n	y
1262-126	2	6	2	Jan 2016 - Dec 2016	n	y
1262-130	2	6	2	Jan 2016 - Dec 2016	n	y	yes	yes	yes	15	y	285	2.74084	5.65424
1262-145	2	6	2	Jan 2016 - Dec 2016	n	y
1262-205	2	6	2	Jan 2016 - Dec 2016	n	y
1262-206	2	6	2	Jan 2016 - Dec 2016	n	y	yes	yes	yes	7	y	21	2.0149	3.06805
1262-209	2	6	2	Jan 2016 - Dec 2016	n	y	no	yes	yes		y	145		4.98018
1262-216	2	6	2	Jan 2016 - Dec 2016	n	y	no	yes	yes		n	36		3.59731
1262-219	2	6	2	Jan 2016 - Dec 2016	n	y	no	yes			y	3		1.25276
1262-222	2	6	2	Jan 2016 - Dec 2016	n	y	yes	yes	yes	16	y	210	2.80336	5.34949
1262-226	2	6	2	Jan 2016 - Dec 2016	n	y
1262-229	2	6	2	Jan 2016 - Dec 2016	n	y	yes	yes			y	249		5.51946
1262-231	2	6	2	Jan 2016 - Dec 2016	n	y	yes	yes			y	402		5.9977
1262-233	2	6	2	Jan 2016 - Dec 2016	n	y						363		5.89578
1262-265	2	6	2	Jan 2016 - Dec 2016	n	y
1262-266	2	6	2	Jan 2016 - Dec 2016	n	y	yes	none	none		n	0		-0.693147
1262-267	2	6	2	Jan 2016 - Dec 2016	n	y	none	no	no		n	1		0.405465
1262-268	2	6	2	Jan 2016 - Dec 2016	n	y	yes	no	no		y	91		4.51634
1262-269	2	6	2	Jan 2016 - Dec 2016	n	y
1262-270	2	6	2	Jan 2016 - Dec 2016	n	y	no	yes	no	7	y	3	2.0149	1.25276
1263-135	2	6	3	Jan 2016 - Dec 2016	n	y	no				y	3		1.25276
1263-138	2	6	3	Jan 2016 - Dec 2016	n	y
1263-141	2	6	3	Jan 2016 - Dec 2016	n	y	no	no			y	215		5.37296
1263-148	2	6	3	Jan 2016 - Dec 2016	n	y	no	no	no	7	n	12	2.0149	2.52573
1263-151	2	6	3	Jan 2016 - Dec 2016	n	y	yes	no	no	5	n	3	1.70475	1.25276
1263-153	2	6	3	Jan 2016 - Dec 2016	n	y	none	none	no	3	y	14	1.25276	2.67415
1263-157	2	6	3	Jan 2016 - Dec 2016	n	y
1263-160	2	6	3	Jan 2016 - Dec 2016	n	y	yes	no	no	1	y	53	0.405465	3.97968
1271-160	2	7	1	Jan 2016 - Dec 2016	y	y	no	no	yes	2	n	109	0.916291	4.69592
1271-207	2	7	1	Jan 2016 - Dec 2016	y	y	none	none	none	0	n	27	-0.693147	3.31419
1271-222	2	7	1	Jan 2016 - Dec 2016	y	y	none	none	none	0	n	330	-0.693147	5.80061
1271-252	2	7	1	Jan 2016 - Dec 2016	y	y	yes	yes	no	2	n	78	0.916291	4.3631
1271-363	2	7	1	Jan 2016 - Dec 2016	y	y	yes	yes	no	4	n	27	1.50408	3.31419
1271-380	2	7	1	Jan 2016 - Dec 2016	y	y	yes	yes	no	10	n	179	2.35138	5.19018
1271-382	2	7	1	Jan 2016 - Dec 2016	y	y	yes	yes	no	26	n	612	3.27714	6.41755
1271-401	2	7	1	Jan 2016 - Dec 2016	y	y	none	none	none	0	n	12	-0.693147	2.52573
1271-405	2	7	1	Jan 2016 - Dec 2016	y	y	none	none	none	0	n	9	-0.693147	2.25129
1271-408	2	7	1	Jan 2016 - Dec 2016	y	y	none	none	none	0	n	71	-0.693147	4.2697
1271-437	2	7	1	Jan 2016 - Dec 2016	y	y					n	8		2.14007
1271-465	2	7	1	Jan 2016 - Dec 2016	y	y	no	none	none	0	n	24	-0.693147	3.19867
1272-616	2	7	2	Jan 2016 - Dec 2016	y	y	yes	yes	no	8	n	10	2.14007	2.35138
1272-624	2	7	2	Jan 2016 - Dec 2016	y	y	no	no	no	49	n	270	3.90197	5.60027
1272-627	2	7	2	Jan 2016 - Dec 2016	y	y	no	no	no	20	n	4	3.02042	1.50408
1272-628	2	7	2	Jan 2016 - Dec 2016	y	y	no	no	no	2	n	135	0.916291	4.90897
1272-629	2	7	2	Jan 2016 - Dec 2016	y	y	yes	yes	yes	3	n	82	1.25276	4.4128
1272-632	2	7	2	Jan 2016 - Dec 2016	y	y	none	none	none	0	n	3	-0.693147	1.25276
1272-633	2	7	2	Jan 2016 - Dec 2016	y	y	none	none	none	0	n	4	-0.693147	1.50408
1272-660	2	7	2	Jan 2016 - Dec 2016	y	y	none	yes			n	63		4.15104
1272-677	2	7	2	Jan 2016 - Dec 2016	y	y	yes	yes	no	13	n	269	2.60269	5.59657
1272-678	2	7	2	Jan 2016 - Dec 2016	y	y	yes	yes	yes	0	n	6	-0.693147	1.8718
1272-702	2	7	2	Jan 2016 - Dec 2016	y	y	none	none	none	0	n	0	-0.693147	-0.693147
1272-711	2	7	2	Jan 2016 - Dec 2016	y	y	no	no	no	0	n	55	-0.693147	4.01638
1272-724	2	7	2	Jan 2016 - Dec 2016	y	y	none	no	yes	1	n	92	0.405465	4.52721
1272-731	2	7	2	Jan 2016 - Dec 2016	y	y
1272-734	2	7	2	Jan 2016 - Dec 2016	y	y	none	none	no	10	n	9	2.35138	2.25129
1272-737	2	7	2	Jan 2016 - Dec 2016	y	y						0		-0.693147
1272-744	2	7	2	Jan 2016 - Dec 2016	y	y	none	none	no	1	n	22	0.405465	3.11352
1273-19	2	7	3	Jan 2016 - Dec 2016	y	y	none	none	none	0	n	0	-0.693147	-0.693147
1273-23	2	7	3	Jan 2016 - Dec 2016	y	y	none	none	none	0	n	57	-0.693147	4.05178
1273-25	2	7	3	Jan 2016 - Dec 2016	y	y	none	none	none	0	n	16	-0.693147	2.80336
1273-57	2	7	3	Jan 2016 - Dec 2016	y	y	yes	yes	yes	26	n	9	3.27714	2.25129
1273-77	2	7	3	Jan 2016 - Dec 2016	y	y	none	none	none	0	n	0	-0.693147	-0.693147
1273-82	2	7	3	Jan 2016 - Dec 2016	y	y	none	none	none	0	n	278	-0.693147	5.62942
1273-86	2	7	3	Jan 2016 - Dec 2016	y	y	none	yes	yes	5	n	54	1.70475	3.9982
1273-87	2	7	3	Jan 2016 - Dec 2016	y	y	none	none	none	0	n	21	-0.693147	3.06805
1273-98	2	7	3	Jan 2016 - Dec 2016	y	y	none	none	none	0	n	3	-0.693147	1.25276
1273-113	2	7	3	Jan 2016 - Dec 2016	y	y	none	yes	yes	2	n	9	0.916291	2.25129
1273-135	2	7	3	Jan 2016 - Dec 2016	y	y	none	none	none	0	n	129	-0.693147	4.86368
1273-172	2	7	3	Jan 2016 - Dec 2016	y	y	yes	yes	yes	11	n	44	2.44235	3.79549
1273-173	2	7	3	Jan 2016 - Dec 2016	y	y	no	yes	yes	11	n	10	2.44235	2.35138
1273-174	2	7	3	Jan 2016 - Dec 2016	y	y					n	20		3.02042
1273-287	2	7	3	Jan 2016 - Dec 2016	y	y
1273-295	2	7	3	Jan 2016 - Dec 2016	y	y	none	none	none	0	n	0	-0.693147	-0.693147
1273-310	2	7	3	Jan 2016 - Dec 2016	y	y	none	none	none	0	n	1	-0.693147	0.405465
1273-314	2	7	3	Jan 2016 - Dec 2016	y	y	no	none	none	0	n	8	-0.693147	2.14007
1273-321	2	7	3	Jan 2016 - Dec 2016	y	y
1273-324	2	7	3	Jan 2016 - Dec 2016	y	y	none	none	none	0	n	1	-0.693147	0.405465
1273-325	2	7	3	Jan 2016 - Dec 2016	y	y
1273-326	2	7	3	Jan 2016 - Dec 2016	y	y	none	none	none	0	n	0	-0.693147	-0.693147
1273-345	2	7	3	Jan 2016 - Dec 2016	y	y	no	yes	yes		n	9		2.25129
1273-347	2	7	3	Jan 2016 - Dec 2016	y	y	none	none	none	0	n	11	-0.693147	2.44235
1273-352	2	7	3	Jan 2016 - Dec 2016	y	y	no	yes	yes	5	n	95	1.70475	4.55913
1274-470A	2	7	4	Jan 2016 - Dec 2016	y	y	none	no	no	1	n	97	0.405465	4.57985
1274-470B	2	7	4	Jan 2016 - Dec 2016	y	y
1274-485	2	7	4	Jan 2016 - Dec 2016	y	y	no	no	no	4	y	18	1.50408	2.91777
1274-487	2	7	4	Jan 2016 - Dec 2016	y	y	no	no	no	2	y	137	0.916291	4.92362
1274-492	2	7	4	Jan 2016 - Dec 2016	y	y	no	no	no	24	y	187	3.19867	5.23378
1274-494	2	7	4	Jan 2016 - Dec 2016	y	y	none	none	no	8	y	3	2.14007	1.25276
1274-497	2	7	4	Jan 2016 - Dec 2016	y	y
1274-506	2	7	4	Jan 2016 - Dec 2016	y	y	yes	yes	no	0	n	125	-0.693147	4.83231
1274-511	2	7	4	Jan 2016 - Dec 2016	y	y						19		2.97041
1274-529*	2	7	4	Jan 2016 - Dec 2016	y	y	none	none			n
1274-549	2	7	4	Jan 2016 - Dec 2016	y	y	no	none	no	2	y	9	0.916291	2.25129
1274-564	2	7	4	Jan 2016 - Dec 2016	y	y	none	none	none	0	n	491	-0.693147	6.19746
1274-573	2	7	4	Jan 2016 - Dec 2016	y	y	none	none	none	0	n	0	-0.693147	-0.693147
1274-577	2	7	4	Jan 2016 - Dec 2016	y	y	no	yes	no	0	n	38	-0.693147	3.65066
1274-585	2	7	4	Jan 2016 - Dec 2016	y	y
1274-597	2	7	4	Jan 2016 - Dec 2016	y	y						70		4.25561
1281-226	2	8	1	Jan 2016 - Dec 2016	y	y	no	no			n	5		1.70475
1281-248	2	8	1	Jan 2016 - Dec 2016	y	y	none	no	none	0	n	1	-0.693147	0.405465
1281-259	2	8	1	Jan 2016 - Dec 2016	y	y	none	none	none	0	n	4	-0.693147	1.50408
1281-262	2	8	1	Jan 2016 - Dec 2016	y	y	no	no	yes	2	n	76	0.916291	4.33729
1281-284	2	8	1	Jan 2016 - Dec 2016	y	y	no	no	no	0	n	8	-0.693147	2.14007
1281-309	2	8	1	Jan 2016 - Dec 2016	y	y	no	no	no	2	n	3	0.916291	1.25276
1281-322	2	8	1	Jan 2016 - Dec 2016	y	y	none	none	none	1	n	21	0.405465	3.06805
1281-339	2	8	1	Jan 2016 - Dec 2016	y	y	none	no	no	3	n	5	1.25276	1.70475
1281-358	2	8	1	Jan 2016 - Dec 2016	y	y	none	none	none	0	n	0	-0.693147	-0.693147
1281-384	2	8	1	Jan 2016 - Dec 2016	y	y	none	none	none	0	n	20	-0.693147	3.02042
1281-387	2	8	1	Jan 2016 - Dec 2016	y	y	no		no	0	n	28	-0.693147	3.3499
1281-449	2	8	1	Jan 2016 - Dec 2016	y	y	no	no	yes	1	n	0	0.405465	-0.693147
1282-397	2	8	2	Jan 2016 - Dec 2016	y	y	none	none	none	0	n	2	-0.693147	0.916291
1282-419	2	8	2	Jan 2016 - Dec 2016	y	y	yes	no	no	2	n	45	0.916291	3.81771
1282-456	2	8	2	Jan 2016 - Dec 2016	y	y	no	no	no	0	n	20	-0.693147	3.02042
1282-496	2	8	2	Jan 2016 - Dec 2016	y	y	none	none	none	0	n	0	-0.693147	-0.693147
1282-504	2	8	2	Jan 2016 - Dec 2016	y	y	none	none	no	0	n	13	-0.693147	2.60269
1282-516	2	8	2	Jan 2016 - Dec 2016	y	y	none	none	none	0	n	5	-0.693147	1.70475
1282-548	2	8	2	Jan 2016 - Dec 2016	y	y	no	no	none	1	n	1	0.405465	0.405465
1282-553	2	8	2	Jan 2016 - Dec 2016	y	y	none	none	none	0	n	28	-0.693147	3.3499
1282-554	2	8	2	Jan 2016 - Dec 2016	y	y	none	none	no	1	n	29	0.405465	3.38439
1282-561	2	8	2	Jan 2016 - Dec 2016	y	y	none	none	none	0	n	13	-0.693147	2.60269
1282-570	2	8	2	Jan 2016 - Dec 2016	y	y	no	no	no	0	n	0	-0.693147	-0.693147
1282-575	2	8	2	Jan 2016 - Dec 2016	y	y
1282-582	2	8	2	Jan 2016 - Dec 2016	y	y	no	yes	no	1	n	38	0.405465	3.65066
1282-680*	2	8	2	Jan 2016 - Dec 2016	y	y	none	none	no		n	0		-0.693147
1282-688	2	8	2	Jan 2016 - Dec 2016	y	y	yes	no	yes	8	n	104	2.14007	4.64919
1283-606	2	8	3	Jan 2016 - Dec 2016	y	y	yes	yes	no	10	n	114	2.35138	4.74057
1283-622	2	8	3	Jan 2016 - Dec 2016	y	y	no	yes	no	4	n	186	1.50408	5.22843
1283-638	2	8	3	Jan 2016 - Dec 2016	y	y	none	no	no	3	n	217	1.25276	5.3822
1283-646	2	8	3	Jan 2016 - Dec 2016	y	y	yes	yes	no	6	n	984	1.8718	6.89213
1283-654	2	8	3	Jan 2016 - Dec 2016	y	y	no	yes	no	3	n	72	1.25276	4.28359
1283-661	2	8	3	Jan 2016 - Dec 2016	y	y		none	none	0			-0.693147
1283-671	2	8	3	Jan 2016 - Dec 2016	y	y
1283-717	2	8	3	Jan 2016 - Dec 2016	y	y	yes	yes	no	4	n	192	1.50408	5.2601
1283-748	2	8	3	Jan 2016 - Dec 2016	y	y	yes	no	yes	0	n	33	-0.693147	3.51155
1283-756	2	8	3	Jan 2016 - Dec 2016	y	y
1283-757	2	8	3	Jan 2016 - Dec 2016	y	y	no	no	none	2	n	163	0.916291	5.09681
1283-769	2	8	3	Jan 2016 - Dec 2016	y	y						32		3.48124
1284-13	2	8	4	Jan 2016 - Dec 2016	y	y	no	yes	yes	0	n	24	-0.693147	3.19867
1284-77	2	8	4	Jan 2016 - Dec 2016	y	y	none	none	no	10	n	11	2.35138	2.44235
1284-85	2	8	4	Jan 2016 - Dec 2016	y	y	none	none	none	0	n	1	-0.693147	0.405465
1284-101	2	8	4	Jan 2016 - Dec 2016	y	y			none	0			-0.693147
1284-109	2	8	4	Jan 2016 - Dec 2016	y	y	none	none	none	0	n	0	-0.693147	-0.693147
1284-136	2	8	4	Jan 2016 - Dec 2016	y	y	none	none	none	0	n	6	-0.693147	1.8718
1284-140	2	8	4	Jan 2016 - Dec 2016	y	y		none	none	0		9	-0.693147	2.25129
1284-153	2	8	4	Jan 2016 - Dec 2016	y	y	no	no	no	1	n	9	0.405465	2.25129
1284-209	2	8	4	Jan 2016 - Dec 2016	y	y	none	none	no	0	n	27	-0.693147	3.31419
1285-2	2	8	5	Jan 2016 - Dec 2016	y	y	none	none	no	0	n	0	-0.693147	-0.693147
1285-39	2	8	5	Jan 2016 - Dec 2016	y	y
1285-52	2	8	5	Jan 2016 - Dec 2016	y	y	none	no	yes	5	n	9	1.70475	2.25129
1285-162	2	8	5	Jan 2016 - Dec 2016	y	y	none	no	no	1	n	42	0.405465	3.7495
1285-216	2	8	5	Jan 2016 - Dec 2016	y	y	none	no	no	6	n	155	1.8718	5.04665
1285-221	2	8	5	Jan 2016 - Dec 2016	y	y	none	no	none	1	n	1	0.405465	0.405465
1286-796	2	8	6	Jan 2016 - Dec 2016	y	y	no	no	no		n	133		4.8941
1286-801	2	8	6	Jan 2016 - Dec 2016	y	y	no	no	no	11	n	266	2.44235	5.58537
1286-817	2	8	6	Jan 2016 - Dec 2016	y	y	yes	no	no	9	n	74	2.25129	4.3108
1286-831	2	8	6	Jan 2016 - Dec 2016	y	y	no	no	no	2	n	8	0.916291	2.14007
1286-856	2	8	6	Jan 2016 - Dec 2016	y	y	no	no	none	0	y	184	-0.693147	5.21765
1286-870	2	8	6	Jan 2016 - Dec 2016	y	y	none	yes	none	0	n	9	-0.693147	2.25129
1286-874	2	8	6	Jan 2016 - Dec 2016	y	y
1286-877	2	8	6	Jan 2016 - Dec 2016	y	y	none	no	no	3	n	0	1.25276	-0.693147
1286-901	2	8	6	Jan 2016 - Dec 2016	y	y	none	none	none		y	0		-0.693147
1286-908	2	8	6	Jan 2016 - Dec 2016	y	y
1286-917	2	8	6	Jan 2016 - Dec 2016	y	y
1286-932	2	8	6	Jan 2016 - Dec 2016	y	y	yes	no	no	6	y	14	1.8718	2.67415
1286-934	2	8	6	Jan 2016 - Dec 2016	y	y	no	no	none	0	y	140	-0.693147	4.94521
1286-941	2	8	6	Jan 2016 - Dec 2016	y	y	no	no	no	7	n	27	2.0149	3.31419
1286-952	2	8	6	Jan 2016 - Dec 2016	y	y	no	no	no	14	y	163	2.67415	5.09681
